# Supplementary material for: Pandemic Vibrio cholerae shuts down site-specific recombination to retain an interbacterial defence mechanism
Source: Nat Commun. 2020 Dec 7;11:6246. doi: 10.1038/s41467-020-20012-7 (PMC7721734; doi:10.1038/s41467-020-20012-7)
Supplement: Supplementary file 4 — Supplementary Data 1 [file 41467_2020_20012_MOESM4_ESM.xlsx]

## Sheet: SupplementaryData1
Blast Hits for TseH, A-type T6SS Effectors, and Virulence Factors ctxAB and tcpA
	Strain	PATRIC_ID	TseH_Grade	Aux1_Grade	Aux2_Grade	Large_Grade	ctxAB_Grade	tcpA_Grade	clusters
1	Vibrio cholerae HC-81A2	1.00095e+06	1	1	1	0.84	1	1	1
2	Vibrio cholerae HC-17A2	1.00095e+06	1	1	1	1	1	1	2
3	Vibrio cholerae HC-72A2	1.00095e+06	1	1	1	1	1	1	2
4	Vibrio cholerae H1	1.09379e+06	1	1	1	1	1	1	2
5	Vibrio cholerae O1 str. PCS-022	1.09564e+06	1	1	1	1	1	1	2
6	Vibrio cholerae O1 str. PCS-023	1.09564e+06	1	1	1	1	1	1	2
7	Vibrio cholerae O1 str. EDC-020	1.09564e+06	1	1	1	1	1	1	2
8	Vibrio cholerae O1 str. EDC-022	1.09564e+06	1	1	1	1	1	1	2
9	Vibrio cholerae O1 str. Nep-21106	1.09564e+06	1	1	1	1	1	1	2
10	Vibrio cholerae O1 str. Nep-21113	1.09564e+06	1	1	1	1	1	1	2
11	Vibrio cholerae O1 str. AG-8040	1.09564e+06	1	1	1	1	1	1	2
12	Vibrio cholerae O1 str. AG-7404	1.09565e+06	1	1	1	1	1	1	2
13	Vibrio cholerae O1 str. EM-1536	1.09565e+06	1	1	1	1	1	1	2
14	Vibrio cholerae O1 str. EM-1546	1.09565e+06	1	1	1	1	1	1	2
15	Vibrio cholerae O1 str. EM-1626	1.09565e+06	1	1	1	1	1	1	2
16	Vibrio cholerae O1 str. EM-1727	1.09565e+06	1	1	1	1	1	1	2
17	Vibrio cholerae O1 str. EC-0009	1.09565e+06	1	1	1	1	1	1	2
18	Vibrio cholerae O1 str. EC-0012	1.09565e+06	1	1	1	1	1	1	2
19	Vibrio cholerae O1 str. EC-0027	1.09565e+06	1	1	1	1	1	1	2
20	Vibrio cholerae O1 str. EC-0051	1.09565e+06	1	1	1	1	1	1	2
21	Vibrio cholerae O1 str. NHCC-004A	1.09566e+06	1	1	1	1	1	1	2
22	Vibrio cholerae O1 str. NHCC-006C	1.09566e+06	1	1	1	1	1	1	2
23	Vibrio cholerae O1 str. NHCC-010F	1.09566e+06	1	1	1	1	1	1	2
24	Vibrio cholerae O1 str. 95412	1.09566e+06	1	1	1	1	1	0.89	2
25	Vibrio cholerae O1 str. 116059	1.09566e+06	1	1	1	1	1	1	2
26	Vibrio cholerae O1 str. 2010EL-1749	1.12447e+06	1	1	1	1	1	1	2
27	Vibrio cholerae O1 str. 2009V-1085	1.12447e+06	1	1	1	1	1	1	2
28	Vibrio cholerae O1 str. 2009V-1096	1.12447e+06	1	1	1	1	1	1	2
29	Vibrio cholerae O1 str. 2009V-1131	1.12447e+06	1	1	1	1	1	1	2
30	Vibrio cholerae O1 str. 3500-05	1.12447e+06	1	1	1	1	1	1	2
31	Vibrio cholerae O1 str. 3546-06	1.12447e+06	1	1	1	1	1	1	2
32	Vibrio cholerae O1 str. 2009V-1046	1.12447e+06	1	1	1	1	1	1	2
33	Vibrio cholerae O1 str. 2009V-1116	1.12448e+06	1	1	1	1	1	1	2
34	Vibrio cholerae O1 str. 2010V-1014	1.12448e+06	1	1	1	1	1	1	2
35	Vibrio cholerae O1 str. 3582-05	1.12448e+06	1	1	1	1	1	0	2
36	Vibrio cholerae O1 str. C6706	1.12448e+06	1	1	1	1	1	1	2
37	Vibrio cholerae O1 str. 3569-08	1.12448e+06	1	1	1	1	1	1	2
38	Vibrio cholerae O1 str. 2010EL-1961	1.12448e+06	1	1	1	1	1	1	2
39	Vibrio cholerae O1 str. 2011EL-1089	1.12448e+06	1	1	1	1	1	1	2
40	Vibrio cholerae O1 str. 2011EL-1133	1.12448e+06	1	1	1	1	0.84	1	2
41	Vibrio cholerae O1 str. 2011EL-1137	1.12448e+06	1	1	1	1	1	1	2
42	Vibrio cholerae O1 str. 2010EL-2010N	1.12448e+06	1	1	1	1	1	1	2
43	Vibrio cholerae O1 str. 2011V-1021	1.12449e+06	1	1	1	1	1	1	2
44	Vibrio cholerae O1 str. 2010EL-2010H	1.12449e+06	1	1	1	1	1	1	2
45	Vibrio cholerae O1 str. 3554-08	1.12449e+06	1	1	1	1	1	1	2
46	Vibrio cholerae IEC224	1.13446e+06	1	1	1	1	1	1	2
47	Vibrio cholerae 2011EL-301	1.14713e+06	1	1	1	1	1	1	2
48	Vibrio cholerae O1 str. Inaba G4222	1.22415e+06	1	1	1	1	1	1	2
49	Vibrio cholerae VC4370	1.22578e+06	1	1	1	1	1	1	2
50	Vibrio cholerae VC1761	1.22578e+06	1	1	1	1	1	1	2
51	Vibrio cholerae 4260B	1.23655e+06	1	1	1	1	1	1	2
52	Vibrio cholerae P-18785	1.25856e+06	1	1	1	1	0	1	2
53	Vibrio cholerae O1 strain NHCC-078	127906	1	1	1	1	1	1	2
54	Vibrio cholerae O1 strain EM-1626	127906	1	1	1	1	1	1	2
55	Vibrio cholerae O1 strain EM-1652A	127906	1	1	1	1	1	1	2
56	Vibrio cholerae O1 strain EM-1543	127906	1	1	1	1	1	1	2
57	Vibrio cholerae O1 strain EM-1654	127906	1	1	1	1	1	1	2
58	Vibrio cholerae O1 strain EM-1688	127906	1	1	1	1	1	1	2
59	Vibrio cholerae O1 strain EM-1690A	127906	1	1	1	1	1	1	2
60	Vibrio cholerae O1 strain EM-1690	127906	1	1	1	1	1	1	2
61	Vibrio cholerae O1 strain EM-1706	127906	1	1	1	1	1	0	2
62	Vibrio cholerae O1 strain NHCC-011	127906	1	1	1	1	1	1	2
63	Vibrio cholerae O1 strain NHCC-04	127906	1	1	1	1	1	1	2
64	Vibrio cholerae O1 strain NHCC-048	127906	1	1	1	1	1	1	2
65	Vibrio cholerae O1 strain NHCC-021	127906	1	1	1	1	1	1	2
66	Vibrio cholerae O1 strain NHCC-042	127906	1	1	1	1	1	1	2
67	Vibrio cholerae O1 strain NHCC-019	127906	1	1	1	1	1	1	2
68	Vibrio cholerae O1 strain NHCC-05	127906	1	1	1	1	1	1	2
69	Vibrio cholerae O1 strain NHCC-081	127906	1	1	1	1	1	1	2
70	Vibrio cholerae O1 strain NHCM-01	127906	1	1	1	1	1	1	2
71	Vibrio cholerae O1 strain NHCC-083	127906	1	1	1	1	1	1	2
72	Vibrio cholerae O1 strain NHCM-02	127906	1	1	1	1	1	1	2
73	Vibrio cholerae O1 strain NHCM-06	127906	1	1	1	1	1	1	2
74	Vibrio cholerae O1 strain NHCM-04	127906	1	1	1	1	1	1	2
75	Vibrio cholerae O1 strain NHCM-012	127906	1	1	1	1	1	1	2
76	Vibrio cholerae O1 strain NHCM-013	127906	1	1	1	1	1	1	2
77	Vibrio cholerae O1 strain NHCM-016A	127906	1	1	1	1	1	1	2
78	Vibrio cholerae O1 strain NHCM-017	127906	1	1	1	1	0.57	1	2
79	Vibrio cholerae O1 strain NHCM-029	127906	1	1	1	1	1	1	2
80	Vibrio cholerae O1 strain NHCM-044	127906	1	1	1	1	1	1	2
81	Vibrio cholerae O1 strain NHCM-037	127907	1	1	1	1	1	1	2
82	Vibrio cholerae O1 strain NHCM-033	127907	1	1	1	1	1	1	2
83	Vibrio cholerae O1 strain NHCM-043	127907	1	1	1	1	1	1	2
84	Vibrio cholerae O1 strain NHCM-045	127907	1	1	1	1	1	1	2
85	Vibrio cholerae O1 strain NHCM-053	127907	1	1	1	1	1	1	2
86	Vibrio cholerae O1 strain NHCM-047	127907	1	1	1	1	1	1	2
87	Vibrio cholerae O1 strain NHCM-054	127907	1	1	1	1	1	1	2
88	Vibrio cholerae O1 strain NHCM-048	127907	1	1	1	1	1	1	2
89	Vibrio cholerae O1 strain NHCC-068	127907	1	1	1	1	1	1	2
90	Vibrio cholerae O1 strain NHCC-079	127907	1	1	1	1	1	1	2
91	Vibrio cholerae O1 strain NHCC-080	127907	1	1	1	1	1	1	2
92	Vibrio cholerae O1 strain EM-1542	127907	1	1	1	1	1	1	2
93	Vibrio cholerae O1 strain NHCM-03	127907	1	1	1	1	1	1	2
94	Vibrio cholerae O1 strain CMR020	127907	1	0.84	1	1	0.7	1	2
95	Vibrio cholerae O1 strain CMR021	127907	1	1	1	1	1	1	2
96	Vibrio cholerae O1 strain CMR022	127907	1	1	1	1	1	1	2
97	Vibrio cholerae O1 strain CMR019	127907	1	1	1	1	0.85	1	2
98	Vibrio cholerae O1 strain CMR004	127907	1	0.87	1	1	0.76	0.86	2
99	Vibrio cholerae O1 strain CMR001	127907	1	1	1	1	0.77	1	2
100	Vibrio cholerae O1 strain CMR007	127907	1	1	1	0.81	1	1	1
101	Vibrio cholerae O1 strain CMR008	127907	1	1	1	1	1	1	2
102	Vibrio cholerae O1 strain CMR009	127907	1	1	1	1	1	1	2
103	Vibrio cholerae O1 strain CMR010	127907	1	0.9	1	1	0.92	1	2
104	Vibrio cholerae O1 strain CMR011	127907	0.97	0.82	0.69	0.89	0.95	1	3
105	Vibrio cholerae O1 strain CMR012	127907	1	1	1	0.8	1	1	1
106	Vibrio cholerae O1 strain CMR013	127907	1	1	1	0.79	1	1	1
107	Vibrio cholerae O1 strain CMR014	127907	1	0.86	1	0.97	1	1	2
108	Vibrio cholerae O1 strain CMR015	127907	1	1	1	1	1	1	2
109	Vibrio cholerae O1 strain CMR016	127907	1	1	1	1	1	1	2
110	Vibrio cholerae O1 strain CMR017	127907	1	1	1	1	1	1	2
111	Vibrio cholerae O1 strain CMR018	127907	1	0.84	1	0.96	1	1	2
112	Vibrio cholerae 2012EL-1759	1.34374e+06	1	1	1	0.88	0	0.89	1
113	Vibrio cholerae E306	1.39849e+06	1	1	1	1	1	1	2
114	Vibrio cholerae PhVE-5	1.39957e+06	1	1	1	1	1	1	2
115	Vibrio cholerae PhVC-326	1.39957e+06	1	1	1	1	1	1	2
116	Vibrio cholerae PhVC-311	1.39958e+06	1	1	1	1	1	1	2
117	Vibrio cholerae ATCC 14035	1.40848e+06	1	1	1	1	1	0.89	2
118	Vibrio cholerae O1 biovar El Tor str. Ogawa RND6878	1.41675e+06	1	1	1	1	1	1	2
119	Vibrio cholerae O1 biovar El Tor str. Ogawa RND19187	1.41675e+06	1	1	1	1	1	1	2
120	Vibrio cholerae O1 biovar El Tor str. Inaba RND18899	1.41675e+06	1	1	1	1	0	1	2
121	Vibrio cholerae O1 biovar El Tor str. Inaba RND18826	1.41675e+06	1	1	1	1	1	1	2
122	Vibrio cholerae MS6	1.42089e+06	1	1	1	1	1	1	2
123	Vibrio cholerae O1 str. KW3	1.43314e+06	1	1	1	1	1	1	2
124	Vibrio cholerae O1 biovar El Tor str. L-3226	1.45827e+06	1	1	1	1	1	1	2
125	Vibrio cholerae O1 biovar El Tor str. N16961	243277	1	1	1	1	1	1	2
126	Vibrio cholerae O1 biovar El Tor str. N16961	243278	1	1	1	1	1	1	2
127	Vibrio cholerae MO10	345072	1	1	1	1	1	1	2
128	Vibrio cholerae O395	345073	1	1	1	1	1	0.89	2
129	Vibrio cholerae O395 (Prj:32853)	345073	1	1	1	1	1	0.89	2
130	Vibrio cholerae V52	345076	1	1	1	0.99	1	0.89	2
131	Vibrio cholerae V52	345076	1	1	1	0.99	1	0.89	2
132	Vibrio cholerae AM-19226	404975	1	0	0	0.89	0	0	4
133	Vibrio cholerae 2740-80	412614	1	1	1	1	0	1	2
134	Vibrio cholerae 2740-80	412614	1	1	1	1	0	1	2
135	Vibrio cholerae 2740-80	412615	1	1	1	1	0	1	2
136	Vibrio cholerae MAK 757	412968	1	1	1	1	1	1	2
137	Vibrio cholerae NCTC 8457	417399	1	1	1	1	0	0.89	2
138	Vibrio cholerae B33 (Prj:33557)	417400	1	1	1	1	1	1	2
139	Vibrio cholerae B33	417400	1	0.76	1	1	0.84	1	3
140	Vibrio cholerae O139 strain FC1877	45888.1	1	1	1	1	1	1	2
141	Vibrio cholerae O139 strain FC3611a	45888.1	1	1	1	1	1	1	2
142	Vibrio cholerae O139 strain FC3611b	45888.2	1	1	1	1	1	1	2
143	Vibrio cholerae O139 strain FC2273	45888.2	1	1	1	1	1	1	2
144	Vibrio cholerae O139 strain FC2271	45888.2	1	1	1	1	1	1	2
145	Vibrio cholerae O139 strain FC1384	45888.2	1	1	1	1	1	1	2
146	Vibrio cholerae O139 strain FC1341	45888.2	1	1	1	1	1	1	2
147	Vibrio cholerae O139 strain FC1105	45888.2	1	1	1	1	1	1	2
148	Vibrio cholerae O139 strain FC1817	45888.2	1	1	1	1	1	1	2
149	Vibrio cholerae O139 strain FC1225	45888.2	1	1	1	1	1	1	2
150	Vibrio cholerae M66-2	579112	1	1	1	1	0	1	2
151	Vibrio cholerae BX 330286	593587	1	1	1	1	1	1	2
152	Vibrio cholerae MJ-1236	593588	1	1	1	1	1	1	2
153	Vibrio cholerae RC9	593589	1	1	1	1	1	1	2
154	Vibrio cholerae CIRS101	661513	1	1	1	1	1	1	2
155	Vibrio cholerae RND81	666.156	1	1	1	0.71	0.99	1	1
156	Vibrio cholerae 3265/80	666.156	1	1	1	1	1	1	2
157	Vibrio cholerae 81	666.156	1	1	1	1	1	1	2
158	Vibrio cholerae 2010AA-143	666.156	1	1	1	1	1	1	2
159	Vibrio cholerae 2010AA-142	666.156	1	1	1	1	1	1	2
160	Vibrio cholerae 2010AA-144	666.156	1	1	1	1	1	1	2
161	Vibrio cholerae 2010AA-145	666.156	1	1	1	1	1	1	2
162	Vibrio cholerae 2010AA-146	666.156	1	1	1	1	1	1	2
163	Vibrio cholerae 2010AA-147	666.156	1	1	1	0.91	1	1	1
164	Vibrio cholerae 2010AA-148	666.157	1	1	1	1	1	1	2
165	Vibrio cholerae 2010AA-150	666.157	1	1	1	0.9	1	1	1
166	Vibrio cholerae 2010AA-151	666.157	1	1	1	0.81	1	1	1
167	Vibrio cholerae 2012Env-131	666.157	1	1	1	1	1	1	2
168	Vibrio cholerae 2012Env-326	666.157	1	1	1	0.83	1	1	1
169	Vibrio cholerae 2012Env-9	666.157	1	0	0.98	1	0	0.88	4
170	Vibrio cholerae 2012Env-90	666.157	1	1	1	0.83	1	1	1
171	Vibrio cholerae 2012Env-94	666.158	1	1	1	0.84	1	1	1
172	Vibrio cholerae 2012HC-07	666.158	1	1	1	1	1	1	2
173	Vibrio cholerae 2012HC-08	666.158	1	1	1	1	1	1	2
174	Vibrio cholerae 2012HC-10	666.158	1	1	1	1	1	1	2
175	Vibrio cholerae 2012HC-11	666.158	1	1	1	1	1	1	2
176	Vibrio cholerae 2012HC-12	666.158	1	1	1	1	1	1	2
177	Vibrio cholerae 2012HC-15	666.158	1	1	1	1	1	1	2
178	Vibrio cholerae 2012HC-16	666.158	1	1	1	1	1	1	2
179	Vibrio cholerae 2012HC-17	666.158	1	1	1	1	1	1	2
180	Vibrio cholerae 2012HC-18	666.159	1	1	1	1	1	1	2
181	Vibrio cholerae 2012HC-19	666.159	1	1	1	1	1	1	2
182	Vibrio cholerae 2012HC-21	666.159	1	1	1	1	1	1	2
183	Vibrio cholerae 2012HC-22	666.159	1	1	1	1	1	1	2
184	Vibrio cholerae 2012HC-24	666.159	1	1	1	0.84	1	1	1
185	Vibrio cholerae 2012HC-31	666.159	1	1	1	1	1	1	2
186	Vibrio cholerae 2012HC-32	666.159	1	1	1	1	1	1	2
187	Vibrio cholerae 2012HC-33	666.159	1	1	1	1	1	1	2
188	Vibrio cholerae 2012HC-34	666.159	1	1	1	0.85	1	1	1
189	Vibrio cholerae 2012HC-35	666.159	1	1	1	1	1	1	2
190	Vibrio cholerae 2012EL-2176	666.16	1	1	1	1	1	1	2
191	Vibrio cholerae strain M29	666.196	1	1	1	1	1	0.89	2
192	Vibrio cholerae strain 63-93 (MO45)	666.197	1	1	1	1	1	1	2
193	Vibrio cholerae strain NIH41	666.197	1	1	1	1	1	1	2
194	Vibrio cholerae strain 981-75	666.197	1	1	1	1	0	1	2
195	Vibrio cholerae strain InDRE 3140	666.198	1	1	1	1	1	1	2
196	Vibrio cholerae strain InDRE 4354	666.198	1	1	1	1	1	1	2
197	Vibrio cholerae strain InDRE 4262	666.198	1	1	1	1	1	1	2
198	Vibrio cholerae strain InDRE 3683	666.198	1	1	1	1	1	1	2
199	Vibrio cholerae strain D-35	666.198	1	1	1	1	1	0.89	2
200	Vibrio cholerae strain M818	666.198	1	1	1	1	1	1	2
201	Vibrio cholerae strain I-1300	666.199	1	1	1	1	1	1	2
202	Vibrio cholerae strain 1154-74	666.199	1	0	0.98	0.96	0	0	4
203	Vibrio cholerae strain YN2011004	666.199	1	1	1	1	1	1	2
204	Vibrio cholerae strain YN97083	666.199	1	1	1	1	1	1	2
205	Vibrio cholerae strain YN89004	666.199	1	1	1	1	1	1	2
206	Vibrio cholerae strain TSY216	666.199	1	1	1	1	1	1	2
207	Vibrio cholerae strain YN98296	666.199	1	1	1	1	1	1	2
208	Vibrio cholerae strain A346(2)	666.199	1	1	1	0.83	1	1	1
209	Vibrio cholerae strain 4679	666.199	0.78	0.97	1	0.94	0.75	1	2
210	Vibrio cholerae strain A346(1)	666.2	1	1	1	1	1	1	2
211	Vibrio cholerae strain 1627	666.2	1	1	1	1	1	1	2
212	Vibrio cholerae strain IDHO1_726	666.2	1	0.8	1	0.88	1	1	3
213	Vibrio cholerae strain A186	666.2	1	1	1	0.84	1	1	1
214	Vibrio cholerae strain A60	666.2	1	1	1	1	1	0.89	2
215	Vibrio cholerae strain A217	666.2	1	0.73	0.84	0.67	0.75	0.77	3
216	Vibrio cholerae strain A397	666.2	1	1	1	0.77	0.75	1	1
217	Vibrio cholerae strain V212-1	666.2	1	1	1	0.93	1	1	2
218	Vibrio cholerae strain 4519	666.2	1	1	1	1	1	1	2
219	Vibrio cholerae strain 6214	666.201	0.85	0.7	1	0.92	0.74	1	3
220	Vibrio cholerae strain A193	666.201	1	1	1	0.84	1	1	1
221	Vibrio cholerae strain A70	666.201	1	1	1	1	1	0.89	2
222	Vibrio cholerae strain A213	666.201	1	1	1	0.84	0	1	1
223	Vibrio cholerae strain MBRN14	666.201	1	1	1	1	0	1	2
224	Vibrio cholerae strain 4322	666.201	0.68	0.67	1	1	0.74	1	3
225	Vibrio cholerae strain 6191	666.201	1	1	1	0.85	1	1	1
226	Vibrio cholerae strain GP152	666.201	1	1	1	1	1	1	2
227	Vibrio cholerae strain 4672	666.202	0.55	0.63	1	0.91	0.91	1	3
228	Vibrio cholerae strain 7682	666.202	1	0.81	0.61	0.81	0.64	0.82	3
229	Vibrio cholerae strain A177	666.202	1	1	1	1	1	1	2
230	Vibrio cholerae strain GP145	666.202	1	0.91	1	0.84	1	1	1
231	Vibrio cholerae strain MJ1485	666.202	1	0.82	1	0.84	0.68	1	3
232	Vibrio cholerae strain A19	666.202	1	1	1	1	1	1	2
233	Vibrio cholerae strain A57	666.202	0.92	0.71	0.87	0.67	0.74	0.77	3
234	Vibrio cholerae strain 4642	666.202	0.59	0.72	1	0.95	0.6	1	3
235	Vibrio cholerae strain A32	666.202	1	1	1	1	1	1	2
236	Vibrio cholerae strain A488(2)	666.202	1	1	1	1	1	1	2
237	Vibrio cholerae strain MBN17	666.202	1	1	1	1	1	1	2
238	Vibrio cholerae strain A61	666.203	1	1	1	0.84	1	0	1
239	Vibrio cholerae strain A130	666.203	1	0.69	0.77	0.84	0.96	1	3
240	Vibrio cholerae strain A487(2)	666.203	0.92	0.77	0.86	0.84	0.74	1	3
241	Vibrio cholerae strain 7687	666.203	1	1	1	1	1	1	2
242	Vibrio cholerae strain GP16	666.203	1	1	1	0.84	1	0.89	1
243	Vibrio cholerae strain A483	666.203	1	0.75	1	0.66	0.74	1	3
244	Vibrio cholerae strain 6194	666.203	1	1	1	1	1	1	2
245	Vibrio cholerae strain 6212	666.203	1	1	0.81	0.79	1	1	1
246	Vibrio cholerae strain 4551	666.203	1	1	1	1	1	1	2
247	Vibrio cholerae strain 4121	666.204	1	1	1	1	1	1	2
248	Vibrio cholerae strain A18	666.204	1	1	1	1	1	1	2
249	Vibrio cholerae strain V5	666.204	1	1	1	1	0	1	2
250	Vibrio cholerae strain 6215	666.204	1	1	1	1	1	1	2
251	Vibrio cholerae strain 4111	666.204	0.29	0.66	1	0.91	1	1	3
252	Vibrio cholerae strain A152	666.204	1	1	1	1	0.75	1	2
253	Vibrio cholerae strain 4585	666.204	1	1	1	1	1	1	2
254	Vibrio cholerae strain 1346	666.204	1	1	1	1	1	1	2
255	Vibrio cholerae strain 4600	666.205	1	1	1	1	1	1	2
256	Vibrio cholerae strain A154	666.205	1	1	1	0.84	0.74	1	1
257	Vibrio cholerae strain A184	666.205	1	0.75	1	0.84	0.98	1	3
258	Vibrio cholerae strain A29	666.205	1	1	1	1	1	1	2
259	Vibrio cholerae strain A185	666.205	1	0.74	1	0.96	0.96	1	3
260	Vibrio cholerae strain A51	666.205	0.67	1	1	0.65	0.76	0.89	1
261	Vibrio cholerae strain A111	666.205	1	0.82	1	0.66	0.74	0.89	3
262	Vibrio cholerae strain A279	666.205	1	0.92	1	0.65	0.75	0.89	1
263	Vibrio cholerae strain GP8	666.206	1	1	1	1	1	0.89	2
264	Vibrio cholerae strain A219	666.206	1	1	1	0.66	0.75	1	1
265	Vibrio cholerae strain A31	666.206	1	1	1	1	1	1	2
266	Vibrio cholerae strain VC51	666.206	0.85	0.89	0.79	0.67	0.74	1	3
267	Vibrio cholerae strain A49	666.206	0.86	0.83	1	0.7	1	0.89	3
268	Vibrio cholerae strain A4	666.206	1	1	1	1	1	1	2
269	Vibrio cholerae strain A481	666.206	1	1	1	0.83	0.74	1	1
270	Vibrio cholerae strain 4784	666.206	1	1	1	1	1	1	2
271	Vibrio cholerae strain MG116226	666.206	1	1	1	1	1	1	2
272	Vibrio cholerae strain GP160	666.207	1	1	1	1	1	1	2
273	Vibrio cholerae strain A59	666.207	1	1	1	1	1	0.89	2
274	Vibrio cholerae strain A103	666.207	1	0.8	1	0.9	0.75	0.89	3
275	Vibrio cholerae strain 4623	666.207	1	1	1	1	1	1	2
276	Vibrio cholerae strain A10	666.207	1	1	1	1	1	1	2
277	Vibrio cholerae strain A5	666.207	1	1	1	1	1	1	2
278	Vibrio cholerae strain A50	666.207	0.67	0.6	0.77	0.67	0.74	0.76	3
279	Vibrio cholerae strain 4675	666.207	0.72	0.74	1	0.95	0.56	1	3
280	Vibrio cholerae strain GP106	666.207	0.67	0.67	0.96	0.66	0.54	1	3
281	Vibrio cholerae strain MG116025	666.207	1	1	1	1	1	1	2
282	Vibrio cholerae strain A180	666.208	0.88	0.8	0.88	0.67	0.74	1	3
283	Vibrio cholerae strain 6197	666.208	0.98	0.74	0.82	0.8	0.69	1	3
284	Vibrio cholerae strain A22	666.208	1	1	1	1	1	1	2
285	Vibrio cholerae strain A200	666.208	1	1	1	0.84	1	1	1
286	Vibrio cholerae strain A6	666.208	1	1	1	1	1	1	2
287	Vibrio cholerae strain 4536	666.208	1	1	1	1	1	1	2
288	Vibrio cholerae strain 7685	666.208	1	1	1	0.92	1	1	2
289	Vibrio cholerae strain 4663	666.208	1	1	1	1	1	1	2
290	Vibrio cholerae strain PRL5	666.208	1	1	1	0.84	1	1	1
291	Vibrio cholerae strain A209	666.208	1	1	1	0.81	0	0.81	1
292	Vibrio cholerae strain A241	666.209	1	1	1	0.84	0.74	1	1
293	Vibrio cholerae strain A231	666.209	1	1	1	0.72	0.74	1	1
294	Vibrio cholerae strain A232	666.209	1	0.68	0.99	0.66	0.95	1	3
295	Vibrio cholerae strain 4110	666.209	1	1	1	0.95	1	1	2
296	Vibrio cholerae strain A488(1)	666.209	1	1	1	1	1	1	2
297	Vibrio cholerae strain A330	666.209	1	1	1	1	1	1	2
298	Vibrio cholerae strain V109	666.209	1	1	1	0.84	1	0	1
299	Vibrio cholerae strain 6193	666.209	1	1	1	1	1	1	2
300	Vibrio cholerae strain 4593	666.21	1	1	1	1	1	1	2
301	Vibrio cholerae strain A383	666.21	1	1	1	1	1	1	2
302	Vibrio cholerae strain 4656	666.21	1	1	1	1	0.81	1	2
303	Vibrio cholerae strain 7686	666.21	1	0.73	1	1	1	1	3
304	Vibrio cholerae strain 4488	666.21	1	1	1	0.98	1	1	2
305	Vibrio cholerae strain A316	666.21	1	0.74	0.88	0.67	0.74	1	3
306	Vibrio cholerae strain 4646	666.21	1	1	1	1	1	1	2
307	Vibrio cholerae strain 4113	666.21	1	1	1	1	1	1	2
308	Vibrio cholerae strain 4605	666.21	1	1	1	1	1	1	2
309	Vibrio cholerae strain 4552	666.21	1	1	1	1	1	1	2
310	Vibrio cholerae strain A131	666.211	1	0.75	1	1	0.74	1	3
311	Vibrio cholerae strain 6210	666.211	1	1	1	1	1	1	2
312	Vibrio cholerae strain A76	666.211	1	1	1	0.84	1	0.89	1
313	Vibrio cholerae strain A46	666.211	1	1	1	1	1	0.89	2
314	Vibrio cholerae strain A390	666.211	1	1	1	0.84	0.74	1	1
315	Vibrio cholerae strain A68	666.211	1	1	1	1	1	0.89	2
316	Vibrio cholerae strain 4538	666.211	1	1	1	1	1	1	2
317	Vibrio cholerae strain A389	666.211	1	1	1	0.84	1	0.89	1
318	Vibrio cholerae strain A155	666.211	1	1	1	0.84	0.74	1	1
319	Vibrio cholerae strain A109	666.212	0.28	0.61	0.73	0.81	0.7	0.96	3
320	Vibrio cholerae strain GP143	666.212	0.71	0.69	0.79	0.66	0.6	1	3
321	Vibrio cholerae strain 4662	666.212	1	1	1	1	1	1	2
322	Vibrio cholerae strain 1362	666.212	1	1	1	1	1	1	2
323	Vibrio cholerae strain 4339	666.212	1	1	1	1	1	1	2
324	Vibrio cholerae strain 7684	666.212	0.63	0.97	1	1	0.75	1	2
325	Vibrio cholerae strain A66	666.212	1	1	1	0.84	1	0.89	1
326	Vibrio cholerae strain A27	666.212	1	1	1	1	1	1	2
327	Vibrio cholerae strain PRL64	666.212	1	1	1	1	1	1	2
328	Vibrio cholerae strain A482	666.213	1	1	1	0.72	0.74	1	1
329	Vibrio cholerae strain A245	666.213	1	1	1	0.84	0.74	1	1
330	Vibrio cholerae strain A201	666.213	1	1	1	0.84	0.74	1	1
331	Vibrio cholerae strain A487(1)	666.213	1	1	1	1	1	1	2
332	Vibrio cholerae strain 6201	666.213	1	1	1	1	1	1	2
333	Vibrio cholerae strain EC-051	666.213	1	1	1	1	1	1	2
334	Vibrio cholerae strain ATCC 11629	666.217	1	1	1	1	1	0.89	2
335	Vibrio cholerae strain M1399	666.217	1	1	1	1	0	1	2
336	Vibrio cholerae strain ME-7	666.217	1	1	1	1	1	1	2
337	Vibrio cholerae strain M1395	666.217	1	1	1	1	0	1	2
338	Vibrio cholerae strain M888	666.218	1	1	1	1	1	1	2
339	Vibrio cholerae strain ATCC 25874	666.218	1	1	1	0.99	1	0.89	2
340	Vibrio cholerae strain CW-6	666.229	1	1	1	0.99	0	0.89	2
341	Vibrio cholerae strain M888D	666.229	1	1	1	1	0	1	2
342	Vibrio cholerae strain M299	666.236	1	1	1	1	0	1	2
343	Vibrio cholerae strain M139	666.236	1	1	1	1	0	1	2
344	Vibrio cholerae strain M1501	666.236	1	1	1	1	0	1	2
345	Vibrio cholerae strain P13762	666.236	1	1	1	1	1	1	2
346	Vibrio cholerae strain M1518	666.236	1	1	1	1	0	1	2
347	Vibrio cholerae strain M1524	666.236	1	1	1	1	0	1	2
348	Vibrio cholerae strain 6/67	666.237	1	1	1	1	1	1	2
349	Vibrio cholerae strain M1327	666.237	1	1	1	1	1	1	2
350	Vibrio cholerae strain Env-390	666.26	1	0	0.98	1	0	0.88	4
351	Vibrio cholerae strain 2559-78	666.26	1	1	1	1	1	1	2
352	Vibrio cholerae strain 2512-86	666.26	1	1	1	1	1	1	2
353	Vibrio cholerae strain 2479-86	666.261	1	0	0.98	0.88	0	0	4
354	Vibrio cholerae strain 1496-86	666.261	1	1	1	1	0	1	2
355	Vibrio cholerae strain 2497-86	666.261	1	1	1	1	0	1	2
356	Vibrio cholerae strain C5	666.292	1	1	1	1	1	1	2
357	Vibrio cholerae strain E1320	666.292	1	1	1	1	0.99	1	2
358	Vibrio cholerae strain CRC711	666.292	1	1	1	1	1	1	2
359	Vibrio cholerae strain CRC1106	666.292	1	1	1	1	1	1	2
360	Vibrio cholerae strain E506	666.292	1	1	1	1	1	1	2
361	Vibrio cholerae strain E1162	666.292	1	1	1	1	1	1	2
362	Vibrio cholerae strain NCTC5395	666.292	1	1	1	1	0	0.89	2
363	Vibrio cholerae strain NCTC9420	666.292	1	1	1	1	0	1	2
364	Vibrio cholerae strain M2140	666.292	1	1	1	1	1	1	2
365	Vibrio cholerae strain E9120	666.293	1	1	1	1	1	0	2
366	Vibrio cholerae strain 76	666.293	0.65	1	1	1	1	1	2
367	Vibrio cholerae strain FDAARGOS_223	666.311	1	1	1	1	1	1	2
368	Vibrio cholerae strain O1S	666.311	1	1	1	1	1	1	2
369	Vibrio cholerae strain O7S	666.311	1	1	1	1	1	1	2
370	Vibrio cholerae strain O6MU	666.312	1	1	1	1	1	1	2
371	Vibrio cholerae strain 11S	666.312	1	1	1	1	1	1	2
372	Vibrio cholerae strain TEM/25/01-004	666.312	1	1	1	1	0	1	2
373	Vibrio cholerae strain O9S	666.312	1	1	1	1	1	1	2
374	Vibrio cholerae strain O2	666.312	1	1	1	1	1	1	2
375	Vibrio cholerae strain TEM/10/01-002	666.312	1	1	1	1	1	1	2
376	Vibrio cholerae strain 48055	666.312	1	1	1	1	1	1	2
377	Vibrio cholerae strain 7714	666.312	1	1	1	1	1	1	2
378	Vibrio cholerae strain 1Mo	666.312	1	1	1	1	1	1	2
379	Vibrio cholerae strain OO4	666.312	1	1	1	1	1	1	2
380	Vibrio cholerae strain O3MU	666.312	1	1	1	1	1	1	2
381	Vibrio cholerae strain 39Ki	666.313	1	1	1	1	1	1	2
382	Vibrio cholerae strain 47623	666.313	1	1	1	1	1	1	2
383	Vibrio cholerae strain 31Ki	666.313	1	1	1	1	1	1	2
384	Vibrio cholerae strain O7MU	666.313	1	1	1	1	1	1	2
385	Vibrio cholerae strain O3S	666.313	1	1	1	1	1	1	2
386	Vibrio cholerae strain O5MU	666.313	1	1	1	1	1	1	2
387	Vibrio cholerae strain 7Mo	666.313	1	1	1	1	1	1	2
388	Vibrio cholerae strain 47610	666.313	1	1	1	1	1	1	2
389	Vibrio cholerae strain 9Mo	666.313	1	1	1	1	1	1	2
390	Vibrio cholerae strain 5Mo	666.313	1	1	1	1	1	1	2
391	Vibrio cholerae strain 8Mo	666.314	1	1	1	1	1	1	2
392	Vibrio cholerae strain 2Mo	666.314	1	1	1	1	1	1	2
393	Vibrio cholerae strain TEM/12/12-001	666.314	1	1	1	1	0	1	2
394	Vibrio cholerae strain TEM/04/01-001	666.314	1	1	1	1	0	1	2
395	Vibrio cholerae strain 21B	666.314	1	1	1	1	1	1	2
396	Vibrio cholerae strain 20478	666.314	1	1	1	1	1	1	2
397	Vibrio cholerae strain 36KI	666.314	1	1	1	1	1	1	2
398	Vibrio cholerae strain 43Ki	666.314	1	1	1	1	1	1	2
399	Vibrio cholerae strain 39361	666.314	1	1	1	1	1	1	2
400	Vibrio cholerae strain TEM/15/01-005	666.314	1	1	1	1	0	1	2
401	Vibrio cholerae strain 21027	666.315	1	1	1	1	1	1	2
402	Vibrio cholerae strain 19886	666.315	1	1	1	1	1	1	2
403	Vibrio cholerae strain TEM/29/01-003	666.315	1	1	1	1	0	1	2
404	Vibrio cholerae strain J8YRS KAGUNGA	666.315	1	1	1	1	1	1	2
405	Vibrio cholerae strain 20390	666.315	1	1	1	1	1	1	2
406	Vibrio cholerae strain 17609	666.315	1	1	1	1	1	1	2
407	Vibrio cholerae strain 21027	666.315	1	1	1	1	1	1	2
408	Vibrio cholerae strain CISM_S/Nida	666.316	1	1	1	1	1	1	2
409	Vibrio cholerae strain CISM_780298.0	666.316	1	1	1	1	1	1	2
410	Vibrio cholerae strain CISM_770180.8	666.316	1	1	1	1	1	1	2
411	Vibrio cholerae strain CISM_770067.4	666.316	1	1	1	1	1	1	2
412	Vibrio cholerae strain CISM_710180.8	666.316	1	1	1	1	1	1	2
413	Vibrio cholerae strain CISM_740115.4	666.316	1	1	1	1	1	1	2
414	Vibrio cholerae strain CISM_769845.7	666.316	1	1	1	1	1	1	2
415	Vibrio cholerae strain CISM_655665.0	666.316	1	1	1	1	1	1	2
416	Vibrio cholerae strain CISM_655630.3	666.317	1	1	1	1	1	1	2
417	Vibrio cholerae strain CISM_511	666.317	1	1	1	1	1	1	2
418	Vibrio cholerae strain CISM_655664.3	666.317	1	1	1	1	1	1	2
419	Vibrio cholerae strain CISM_510	666.317	1	1	1	1	1	1	2
420	Vibrio cholerae strain CISM_420	666.317	1	1	1	1	1	1	2
421	Vibrio cholerae strain CISM_505	666.317	1	1	1	1	1	1	2
422	Vibrio cholerae strain CISM_399	666.317	1	1	1	1	1	1	2
423	Vibrio cholerae strain CISM_398	666.317	1	1	1	1	1	1	2
424	Vibrio cholerae strain CISM_382	666.317	1	1	1	1	1	1	2
425	Vibrio cholerae strain CISM_375	666.317	1	1	1	1	1	1	2
426	Vibrio cholerae strain CISM_374	666.317	1	1	1	1	1	1	2
427	Vibrio cholerae strain CISM_347	666.318	1	1	1	1	1	1	2
428	Vibrio cholerae strain CISM_326	666.318	1	1	1	1	1	1	2
429	Vibrio cholerae strain CISM_302015	666.318	1	1	1	1	1	1	2
430	Vibrio cholerae strain CISM_302029	666.318	1	1	1	1	1	1	2
431	Vibrio cholerae strain CISM_300215	666.318	1	1	1	1	1	1	2
432	Vibrio cholerae strain CISM_300043	666.318	1	1	1	1	1	1	2
433	Vibrio cholerae strain CISM_296	666.318	1	1	1	1	1	1	2
434	Vibrio cholerae strain CISM_300209	666.318	1	1	1	1	1	1	2
435	Vibrio cholerae strain CISM_300208	666.318	1	1	1	1	1	1	2
436	Vibrio cholerae strain CISM_196	666.318	1	1	1	1	1	1	2
437	Vibrio cholerae strain CISM_191	666.319	1	1	1	1	1	1	2
438	Vibrio cholerae strain CISM_188	666.319	1	1	1	1	1	1	2
439	Vibrio cholerae strain CISM_189	666.319	1	1	1	1	1	1	2
440	Vibrio cholerae strain CISM_179	666.319	1	1	1	1	1	1	2
441	Vibrio cholerae strain CISM_178	666.319	1	1	1	1	1	1	2
442	Vibrio cholerae strain CISM_152	666.319	1	1	1	1	1	1	2
443	Vibrio cholerae strain CISM_154	666.319	1	1	1	1	1	1	2
444	Vibrio cholerae strain CISM_151	666.319	1	1	1	1	1	1	2
445	Vibrio cholerae strain CISM_153	666.319	1	1	1	1	1	1	2
446	Vibrio cholerae strain CISM_147	666.319	1	1	1	1	1	1	2
447	Vibrio cholerae strain CISM_146	666.32	1	1	1	1	1	1	2
448	Vibrio cholerae strain CISM_122	666.32	1	1	1	1	1	1	2
449	Vibrio cholerae strain CISM_134	666.32	1	1	1	1	1	1	2
450	Vibrio cholerae strain CISM_121	666.32	1	1	1	1	1	1	2
451	Vibrio cholerae strain CISM_120	666.32	1	1	1	1	1	1	2
452	Vibrio cholerae strain CISM_105	666.32	1	1	1	1	1	1	2
453	Vibrio cholerae strain CISM_1020234.0	666.32	1	1	1	1	1	1	2
454	Vibrio cholerae strain CISM_1020231.9	666.32	1	1	1	1	1	1	2
455	Vibrio cholerae strain CISM_1020229.6	666.32	1	1	1	1	1	1	2
456	Vibrio cholerae strain CISM_101	666.321	1	1	1	1	1	1	2
457	Vibrio cholerae strain CISM_1019829.2	666.321	1	1	1	1	1	1	2
458	Vibrio cholerae strain CISM_1019828.5	666.321	1	1	1	1	1	1	2
459	Vibrio cholerae strain CISM_100	666.321	1	1	1	1	1	1	2
460	Vibrio cholerae strain CISM_091	666.321	1	1	1	1	1	1	2
461	Vibrio cholerae strain CISM_0079	666.321	1	1	1	1	1	1	2
462	Vibrio cholerae strain CISM_0091	666.321	1	1	1	1	1	1	2
463	Vibrio cholerae strain CISM_0074	666.321	1	1	1	1	1	1	2
464	Vibrio cholerae strain CISM_0035	666.321	1	1	1	1	1	1	2
465	Vibrio cholerae strain CISM_0034	666.321	1	1	1	1	1	1	2
466	Vibrio cholerae strain CISM_0019	666.322	1	1	1	1	1	1	2
467	Vibrio cholerae strain CISM_0018	666.322	1	1	1	1	1	1	2
468	Vibrio cholerae strain CISM_0017	666.322	1	1	1	1	1	1	2
469	Vibrio cholerae strain CISM_0016	666.322	1	1	1	1	1	1	2
470	Vibrio cholerae strain CISM_0015	666.322	1	1	1	1	1	1	2
471	Vibrio cholerae strain CISM_0014	666.322	1	1	1	1	1	1	2
472	Vibrio cholerae strain CISM_0010	666.322	1	1	1	1	1	1	2
473	Vibrio cholerae strain CISM_0008	666.322	1	1	1	1	1	1	2
474	Vibrio cholerae strain CISM_0005	666.322	1	1	1	1	1	1	2
475	Vibrio cholerae strain G_33	666.322	1	1	1	1	1	1	2
476	Vibrio cholerae strain P-18748	666.326	1	0	1	0.89	0	0	4
477	Vibrio cholerae strain P-18778	666.326	1	1	1	1	0	1	2
478	Vibrio cholerae strain 147	666.326	1	1	1	1	1	1	2
479	Vibrio cholerae strain 89	666.326	1	1	1	1	1	1	2
480	Vibrio cholerae strain 155	666.326	1	1	1	1	1	1	2
481	Vibrio cholerae strain 28	666.327	1	1	1	1	1	1	2
482	Vibrio cholerae strain 223	666.327	0.86	1	0.78	0.85	0.88	0.98	3
483	Vibrio cholerae strain 85	666.327	1	1	1	1	0	1	2
484	Vibrio cholerae strain M1344	666.327	1	1	1	1	1	1	2
485	Vibrio cholerae strain M1509	666.327	1	1	1	1	1	1	2
486	Vibrio cholerae strain M1030	666.327	1	1	1	1	1	1	2
487	Vibrio cholerae strain 34Kayum	666.327	1	1	1	1	0	1	2
488	Vibrio cholerae strain 39	666.328	0.63	0.6	1	0.92	0.89	0.96	3
489	Vibrio cholerae strain 866	666.328	0.75	0.88	1	1	0	1	2
490	Vibrio cholerae strain 153	666.328	1	1	1	1	1	1	2
491	Vibrio cholerae strain 56	666.328	0.67	0.69	1	0.92	0	1	3
492	Vibrio cholerae strain W4-13	666.328	1	1	1	1	1	1	2
493	Vibrio cholerae RC27	675807	1	1	1	1	0.72	0.89	2
494	Vibrio cholerae INDRE 91/1	675808	1	1	1	1	1	1	2
495	Vibrio cholerae O1 biovar El Tor strain MAK676	686.1	1	1	1	1	1	1	2
496	Vibrio cholerae O1 biovar El Tor strain I-1471	686.11	1	1	1	1	0	1	2
497	Vibrio cholerae O1 biovar El Tor strain MAK97	686.12	1	1	1	1	0	1	2
498	Vibrio cholerae O1 biovar El Tor strain M1429	686.13	1	1	1	1	1	1	2
499	Vibrio cholerae O1 biovar El Tor strain FJ147	686.14	1	1	1	1	1	1	2
500	Vibrio cholerae O1 biovar El Tor strain R17644	686.15	1	1	1	1	0.88	1	2
501	Vibrio cholerae O1 biovar El Tor strain P18899-D	686.16	1	1	1	1	0	1	2
502	Vibrio cholerae O1 biovar El Tor strain P18899	686.17	1	1	1	1	1	1	2
503	Vibrio cholerae O1 biovar El Tor strain 31	686.18	1	1	1	1	1	1	2
504	Vibrio cholerae O1 biovar El Tor strain 39	686.19	1	1	1	1	1	1	2
505	Vibrio cholerae O1 biovar El Tor strain 43	686.2	1	1	1	1	1	1	2
506	Vibrio cholerae O1 biovar El Tor strain 56	686.21	1	1	1	1	1	1	2
507	Vibrio cholerae O1 biovar El Tor strain M1275	686.25	1	1	1	1	1	1	2
508	Vibrio cholerae O1 biovar El Tor strain M1275D	686.26	1	1	1	1	1	1	2
509	Vibrio cholerae O1 biovar El Tor strain Inaba PIC018	686.27	1	1	1	1	1	1	2
510	Vibrio cholerae O1 biovar El Tor strain I-1187	686.29	1	1	1	1	1	1	2
511	Vibrio cholerae O1 biovar El Tor strain I-1263	686.5	1	1	1	1	1	1	2
512	Vibrio cholerae O1 biovar El Tor strain M-1293	686.6	1	1	1	1	1	1	2
513	Vibrio cholerae O1 biovar El Tor strain Ogawa RND19191	686.7	1	1	1	1	1	1	2
514	Vibrio cholerae O1 biovar El Tor strain Ogawa RND19188	686.8	1	1	1	1	1	1	2
515	Vibrio cholerae O1 biovar El Tor strain 5-66	686.9	1	1	1	1	1	0.89	2
516	Vibrio cholerae O1 str. 2010EL-1786	914149	1	1	1	1	1	1	2
517	Vibrio cholerae O1 str. 2010EL-1798	925768	1	1	1	1	1	1	2
518	Vibrio cholerae O1 str. 2010EL-1792	925769	1	1	1	1	1	1	2
519	Vibrio cholerae C6706	948564	1	1	1	1	1	1	2
520	Vibrio cholerae CP1032(5)	991923	1	1	1	1	1	1	2
521	Vibrio cholerae CP1033(6)	991924	1	1	1	1	1	1	2
522	Vibrio cholerae CP1038(11)	991925	1	1	1	1	1	1	2
523	Vibrio cholerae CP1041(14)	991926	1	1	1	1	1	1	2
524	Vibrio cholerae CP1042(15)	991927	1	1	1	1	1	1	2
525	Vibrio cholerae CP1046(19)	991928	1	1	1	1	0	1	2
526	Vibrio cholerae CP1048(21)	991929	1	1	1	1	1	1	2
527	Vibrio cholerae HCUF01	991931	1	1	1	1	1	1	2
528	Vibrio cholerae HC-7A1	991931	1	1	1	1	1	1	2
529	Vibrio cholerae HC-20A2	991932	1	1	1	1	1	1	2
530	Vibrio cholerae HC-23A1	991934	1	1	1	1	1	1	2
531	Vibrio cholerae HC-49A2	991936	1	1	1	1	1	1	2
532	Vibrio cholerae HC-81A1	991936	1	1	1	1	1	1	2
533	Vibrio cholerae HC-43A1	991939	1	1	1	1	1	1	2
534	Vibrio cholerae HC-46A1	991940	1	1	1	1	1	1	2
535	Vibrio cholerae HC-61A1	991943	1	1	1	1	1	1	2
536	Vibrio cholerae HC-06A1	991950	1	1	1	1	1	1	2
537	Vibrio cholerae HC-17A1	991951	1	0.95	1	1	1	1	2
538	Vibrio cholerae HC-19A1	991952	1	1	1	0.82	1	1	1
539	Vibrio cholerae HC-21A1	991953	1	1	1	1	1	1	2
540	Vibrio cholerae HC-22A1	991954	1	1	1	1	1	1	2
541	Vibrio cholerae HC-28A1	991955	1	1	1	1	1	1	2
542	Vibrio cholerae HC-32A1	991956	1	1	1	1	1	1	2
543	Vibrio cholerae HC-33A2	991957	1	1	1	1	1	1	2
544	Vibrio cholerae HC-37A1	991958	1	1	1	1	1	1	2
545	Vibrio cholerae HC-38A1	991960	1	1	1	1	1	1	2
546	Vibrio cholerae HC-39A1	991960	1	1	1	0.84	1	1	1
547	Vibrio cholerae HC-40A1	991962	1	1	1	1	0.98	1	2
548	Vibrio cholerae HC-41A1	991962	1	1	1	0.83	1	1	1
549	Vibrio cholerae HC-42A1	991963	1	1	1	0.84	1	1	1
550	Vibrio cholerae HC-48A1	991966	1	1	1	1	1	1	2
551	Vibrio cholerae HC-48B2	991966	1	1	1	1	1	1	2
552	Vibrio cholerae HC-50A2	991968	1	0.88	1	1	0.79	1	2
553	Vibrio cholerae HC-56A2	991974	1	1	1	0.83	1	1	1
554	Vibrio cholerae HC-57A2	991976	1	1	1	0.84	1	1	1
555	Vibrio cholerae HC-64A1	991980	1	1	1	1	1	1	2
556	Vibrio cholerae HC-65A1	991981	1	1	1	1	1	1	2
557	Vibrio cholerae HC-67A1	991982	1	1	1	1	1	1	2
558	Vibrio cholerae HC-68A1	991983	1	1	1	1	1	1	2
559	Vibrio cholerae HC-70A1	991985	1	1	1	1	1	1	2
560	Vibrio cholerae HC-71A1	991985	1	1	1	1	1	1	2
561	Vibrio cholerae HC-77A1	991987	1	1	1	1	1	1	2
562	Vibrio cholerae HC-80A1	991988	1	1	1	1	0.98	1	2
563	Vibrio cholerae HFU-02	991990	1	1	1	1	1	1	2
564	Vibrio cholerae CP1030(3)	991990	1	1	1	0.83	1	1	1
565	Vibrio cholerae CP1040(13)	991993	1	1	1	0.7	1	1	1
566	Vibrio cholerae CP1044(17)	991994	1	1	1	0.7	1	1	1
567	Vibrio cholerae CP1047(20)	991995	1	1	1	0.83	1	1	1
568	Vibrio cholerae CP1050(23)	991996	1	1	1	0.7	1	1	1
569	Vibrio cholerae HC-47A1	992003	1	1	1	0.84	1	1	1
570	Vibrio cholerae HC-62A1	992006	1	1	1	1	1	1	2
571	Vibrio cholerae HC-62B1	992007	1	1	1	1	1	1	2
572	Vibrio cholerae HC-69A1	992008	1	1	1	1	1	1	2
