# Supplementary material for: Pandemic Vibrio cholerae shuts down site-specific recombination to retain an interbacterial defence mechanism
Source: Nat Commun. 2020 Dec 7;11:6246. doi: 10.1038/s41467-020-20012-7 (PMC7721734; doi:10.1038/s41467-020-20012-7)
Supplement: Supplementary file 5 — Supplementary Data 2 [file 41467_2020_20012_MOESM5_ESM.xlsx]

## Sheet: Vch 2012Env-9 and Env-390
Functional Prediction of Aux3E Module Genes
Name Genbank	Name Prokka	NCBI CD-Search Hits	PHASTER Hits	PHASTER Database	Direction	locus_tag
gcvT CDS	gcvT CDS	gcvT			forward	NH62_10937
integrase CDS	hypothetical protein CDS	INT_P4_C; Arm-DNA-bind_3			forward	NH62_10936
hypothetical protein CDS	hypothetical protein CDS				forward	NH62_10935
hypothetical protein CDS	hypothetical protein CDS	Peptidase_M78			forward	NH62_10934
hypothetical protein CDS	hypothetical protein CDS	Beta_protein			forward	NH62_10933
hypothetical protein CDS	hypothetical protein CDS				reverse	NH62_10932
hypothetical protein CDS	hypothetical protein CDS	HTH_MerR-SF superfamily			reverse	NH62_10931
	hypothetical protein CDS				forward
hypothetical protein CDS					reverse	NH62_10930
hypothetical protein CDS	hypothetical protein CDS				reverse	NH62_10929
prtR CDS	prtR CDS	COG2932			reverse	NH62_10928
DNA-binding transcriptional regulator DicC CDS	hypothetical protein CDS	HTH_XRE superfamily			forward	NH62_10927
hypothetical protein CDS	hypothetical protein CDS	YdaT_toxin superfamily			forward	NH62_10926
hypothetical protein CDS	hypothetical protein CDS				forward	NH62_10925
hypothetical protein CDS	hypothetical protein CDS				forward	NH62_10924
hypothetical protein CDS	hypothetical protein CDS				forward	NH62_10923
DNA N-6-adenine-methyltransferase (Dam) CDS	hypothetical protein CDS	Dam superfamily			forward	NH62_10922
hypothetical protein CDS	hypothetical protein CDS	phage_xxxx superfamily			forward	NH62_10921
hypothetical protein CDS	hypothetical protein CDS	DUF4435 superfamily			reverse	NH62_10920
	hypothetical protein CDS	AAA_21			reverse
hypothetical protein CDS	hypothetical protein CDS	COG3950 superfamily	PHAGE_Salmon_118970_sal4_NC_030919: hypothetical protein	Virus/Prophage	reverse	NH62_10919
lysozyme CDS	hypothetical protein CDS	lyz_P1	PHAGE_Salmon_RE_2010_NC_019488: lysozyme	Virus/Prophage	forward	NH62_10918
hypothetical protein CDS	hypothetical protein CDS		hypothetical protein	Bacterial	forward	NH62_10917
phage family integrase CDS	hypothetical protein CDS	DNA_BRE_C superfamily; Phage_int_SAM_3 superfamily	PHAGE_Vibrio_X29_NC_024369: integrase	Virus/Prophage	forward	NH62_10916
Phage DNA packaging protein Nu1 CDS	hypothetical protein CDS	Phage_Nu1 superfamily	PHAGE_Halomo_phiHAP_1_NC_010342: putative terminase small subunit	Virus/Prophage	forward	NH62_10915
Phage terminase large subunit (GpA) CDS	hypothetical protein CDS	Terminase_GpA superfamily	PHAGE_Vibrio_VP882_NC_009016: putative phage terminase large subunit	Virus/Prophage	forward	NH62_10914
hypothetical protein CDS	hypothetical protein CDS	Ubiquitin_like_fold superfamily	PHAGE_Entero_Arya_NC_031048: hypothetical protein	Virus/Prophage	forward	NH62_10913
Phage portal protein, lambda family CDS	hypothetical protein CDS	Phage_portal superfamily	PHAGE_Escher_vB_EcoM_ECOO78_NC_041926: hypothetical protein	Virus/Prophage	forward	NH62_10912
Phage capsid family protein CDS	hypothetical protein CDS	Phage_capsid; Peptidase_S78 superfamily	PHAGE_Escher_vB_EcoM_ECOO78_NC_041926: recombination endonuclease subunit	Virus/Prophage	forward	NH62_10911
hypothetical protein CDS	hypothetical protein CDS		hypothetical protein	Bacterial	forward	NH62_10910
Phage Head-Tail Attachment CDS	hypothetical protein CDS	Phage_attach superfamily	PHAGE_Entero_Arya_NC_031048: hypothetical protein	Virus/Prophage	forward	NH62_10909
hypothetical protein CDS	hypothetical protein CDS	Minor_tail_Z superfamily	PHAGE_Entero_Arya_NC_031048: hypothetical protein	Virus/Prophage	forward	NH62_10908
hypothetical protein CDS	hypothetical protein CDS		PHAGE_Entero_Arya_NC_031048: hypothetical protein	Virus/Prophage	forward	NH62_10907
Phage-related baseplate assembly protein CDS	hypothetical protein CDS	Phage_base_V superfamily	PHAGE_Escher_vB_EcoM_ECOO78_NC_041926: late promoter transcription	Virus/Prophage	forward	NH62_10906
Gene 25-like lysozyme CDS	hypothetical protein CDS	GPW_gp25 superfamily	PHAGE_Escher_vB_EcoM_ECOO78_NC_041926: loader of DNA helicase	Virus/Prophage	forward	NH62_10905
Baseplate J-like protein CDS	hypothetical protein CDS	Baseplate_J superfamily	PHAGE_Escher_vB_EcoM_ECOO78_NC_041926: ssDNA binding protein	Virus/Prophage	forward	NH62_10904
Phage tail protein (Tail P2 I) CDS	hypothetical protein CDS	Tail_P2_I superfamily	PHAGE_Escher_pro147_NC_028896: tail protein I	Virus/Prophage	forward	NH62_10903
hypothetical protein CDS	hypothetical protein CDS		PHAGE_Escher_P2_NC_041848: membrane-associated initiation of head vertex	Virus/Prophage	forward	NH62_10902
phage tail protein CDS	hypothetical protein CDS		PHAGE_Vibrio_K139_NC_003313: putative tail fiber assembly protein	Virus/Prophage	forward	NH62_10901
Phage tail sheath protein CDS	hypothetical protein CDS	Phage_sheath_1 superfamily	PHAGE_Vibrio_vB_VpaM_MAR_NC_019722: tail sheath protein	Virus/Prophage	forward	NH62_10900
Phage tail tube protein FII CDS	hypothetical protein CDS	Phage_tube	PHAGE_Escher_vB_EcoM_ECOO78_NC_041926: hypothetical protein	Virus/Prophage	forward	NH62_10899
hypothetical protein CDS	hypothetical protein CDS	Phage_TAC_7	PHAGE_Entero_Arya_NC_031048: hypothetical protein	Virus/Prophage	forward	NH62_10898
hypothetical protein CDS	hypothetical protein CDS		PHAGE_Entero_SfI_NC_027339: tail protein	Virus/Prophage	forward	NH62_10897
Phage P2 GpU CDS	hypothetical protein CDS	Phage_P2_GpU	PHAGE_Vibrio_vB_VpaM_MAR_NC_019722: putative tail protein	Virus/Prophage	forward	NH62_10896
Phage Tail Protein X CDS	hypothetical protein CDS	Phage_tail_X superfamily	PHAGE_Salmon_RE_2010_NC_019488: tail component protein	Virus/Prophage	forward	NH62_10895
Phage late control gene D protein (GPD) CDS	hypothetical protein CDS	Phage_GPD superfamily	PHAGE_Escher_vB_EcoM_ECOO78_NC_041926: replication and recombination DNA helicase	Virus/Prophage	forward	NH62_10894
hypothetical protein CDS	hypothetical protein CDS		hypothetical protein	Bacterial	forward	NH62_10893
PAAR motif protein CDS	hypothetical protein CDS	T6SS_PAAR_dom	hypothetical protein	Bacterial	forward	NH62_10892
hypothetical protein CDS	hypothetical protein CDS		hypothetical protein	Bacterial	forward	NH62_10891
hypothetical protein CDS	hypothetical protein CDS	DUF1670 superfamily	hypothetical protein	Bacterial	forward	NH62_10890
thrS CDS	thrS CDS	thrS	PHAGE_Agroba_Atu_ph07_NC_042013: threonyl-tRNA synthetase	Virus/Prophage	forward	NH62_10889

## Sheet: Vch 2479-86
Name Genbank	Name Prokka	NCBI CD-Search Hits	PHASTER Hits	PHASTER Database	Direction	locus_tag
gcvT CDS	gcvT CDS	gcvT			forward	BFX22_RS10330
site-specific integrase CDS	intS CDS	INT_P4_C; Arm-DNA-bind_3			forward	BFX22_RS10335
hypothetical protein CDS	hypothetical protein CDS				forward	BFX22_RS10340
hypothetical protein CDS	hypothetical protein CDS	Frataxin superfamily			forward	BFX22_RS10345
DUF3732 domain-containing protein CDS	hypothetical protein CDS	DUF3732; SbcC superfamily			forward	BFX22_RS10350
DNA-binding protein CDS	hypothetical protein CDS	HTH_MerR-SF superfamily			reverse	BFX22_RS20335
hypothetical protein CDS	hypothetical protein CDS				reverse	BFX22_RS10360
hypothetical protein CDS	hypothetical protein CDS				reverse	BFX22_RS10365
helix-turn-helix transcriptional regulator CDS	prtR CDS	COG2932			reverse	BFX22_RS10370
hypothetical protein CDS	hypothetical protein CDS	HTH_XRE superfamily			forward	BFX22_RS10375
hypothetical protein CDS	hypothetical protein CDS	YdaT_toxin superfamily			forward	BFX22_RS10380
	hypothetical protein CDS				forward
hypothetical protein CDS	hypothetical protein CDS				forward	BFX22_RS10385
hypothetical protein CDS	hypothetical protein CDS				forward	BFX22_RS10390
hypothetical protein CDS	hypothetical protein CDS	Dam superfamily			forward	BFX22_RS10395
hypothetical protein CDS	hypothetical protein CDS	phage_xxxx superfamily			forward	BFX22_RS10400
hypothetical protein CDS	hypothetical protein CDS	COG5635 superfamily			forward	BFX22_RS10405
hypothetical protein CDS		Phage_holin_2_1 superfamily	PHAGE_Salmon_BTP1_NC_042346: hypothetical protein	Virus/Prophage	forward	BFX22_RS10410
lysozyme CDS	hypothetical protein CDS	lyz_P1	PHAGE_Salmon_RE_2010_NC_019488: lysozyme	Virus/Prophage	forward	BFX22_RS10415
hypothetical protein CDS			hypothetical	Bacterial	forward	BFX22_RS19915
	hypothetical protein CDS				forward
tyrosine-type recombinase/integrase CDS	hypothetical protein CDS	DNA_BRE_C superfamily; Phage_int_SAM_3 superfamily	PHAGE_Vibrio_X29_NC_024369: integrase	Virus/Prophage	forward	BFX22_RS10430
terminase small subunit CDS	hypothetical protein CDS	Phage_Nu1 superfamily	PHAGE_Halomo_phiHAP_1_NC_010342: putative terminase small subunit	Virus/Prophage	forward	BFX22_RS10435
phage terminase large subunit family protein CDS	hypothetical protein CDS	Terminase_GpA superfamily	PHAGE_Vibrio_VP882_NC_009016: putative phage terminase large subunit	Virus/Prophage	forward	BFX22_RS10440
hypothetical protein CDS	hypothetical protein CDS		PHAGE_Entero_Arya_NC_031048: hypothetical protein	Virus/Prophage	forward	BFX22_RS10445
phage portal protein CDS	hypothetical protein CDS	Phage_portal superfamily	PHAGE_Escher_vB_EcoM_ECOO78_NC_041926: hypothetical protein	Virus/Prophage	forward	BFX22_RS10450
phage major capsid protein CDS	hypothetical protein CDS	Phage_capsid; Peptidase_S78 superfamily	PHAGE_Escher_vB_EcoM_ECOO78_NC_041926: recombination endonuclease subunit	Virus/Prophage	forward	BFX22_RS10455
hypothetical protein CDS	hypothetical protein CDS		hypothetical	Bacterial	forward	BFX22_RS10460
hypothetical protein CDS	hypothetical protein CDS	Phage_attach superfamily	PHAGE_Entero_Arya_NC_031048: hypothetical protein	Virus/Prophage	forward	BFX22_RS10465
phage tail protein CDS	hypothetical protein CDS	Minor_tail_Z superfamily	PHAGE_Entero_Arya_NC_031048: hypothetical protein	Virus/Prophage	forward	BFX22_RS10470
hypothetical protein CDS	hypothetical protein CDS		PHAGE_Entero_Arya_NC_031048: hypothetical protein	Virus/Prophage	forward	BFX22_RS10475
phage baseplate assembly protein V CDS	hypothetical protein CDS	Phage_base_V superfamily	PHAGE_Escher_vB_EcoM_ECOO78_NC_041926: late promoter transcription	Virus/Prophage	forward	BFX22_RS10480
GPW/gp25 family protein CDS	hypothetical protein CDS	GPW_gp25 superfamily	PHAGE_Escher_vB_EcoM_ECOO78_NC_041926: loader of DNA helicase	Virus/Prophage	forward	BFX22_RS10485
baseplate J/gp47 family protein CDS	hypothetical protein CDS	Baseplate_J superfamily	PHAGE_Escher_vB_EcoM_ECOO78_NC_041926: ssDNA binding protein	Virus/Prophage	forward	BFX22_RS10490
phage tail protein I CDS	hypothetical protein CDS	Tail_P2_I superfamily	PHAGE_Burkho_phiE255_NC_009237: gp25, tail fiber	Virus/Prophage	forward	BFX22_RS10495
hypothetical protein CDS (partial)	hypothetical protein CDS		PHAGE_Escher_P2_NC_041848: membrane-associated initiation of head vertex	Virus/Prophage	forward	BFX22_RS19135
phage tail protein CDS (partial)			PHAGE_Escher_P2_NC_041848: membrane-associated initiation of head vertex	Virus/Prophage	forward	BFX22_RS10500
hypothetical protein CDS	hypothetical protein CDS		PHAGE_Vibrio_K139_NC_003313: putative tail fiber assembly protein	Virus/Prophage	forward	BFX22_RS10505
phage tail sheath subtilisin-like domain-containing protein CDS	hypothetical protein CDS	Phage_sheath_1 superfamily	PHAGE_Vibrio_vB_VpaM_MAR_NC_019722: tail sheath protein	Virus/Prophage	forward	BFX22_RS10510
phage major tail tube protein CDS	hypothetical protein CDS	Phage_tube	PHAGE_Escher_vB_EcoM_ECOO78_NC_041926: hypothetical protein	Virus/Prophage	forward	BFX22_RS10515
phage tail assembly protein CDS	hypothetical protein CDS	Phage_TAC_7	PHAGE_Entero_Arya_NC_031048: hypothetical protein	Virus/Prophage	forward	BFX22_RS10520
phage tail protein CDS	hypothetical protein CDS	PhageMin_Tail superfamily	PHAGE_Entero_SfI_NC_027339: tail protein	Virus/Prophage	forward	BFX22_RS10525
phage tail protein CDS	hypothetical protein CDS	Phage_P2_GpU	PHAGE_Vibrio_vB_VpaM_MAR_NC_019722: putative tail protein	Virus/Prophage	forward	BFX22_RS10530
tail protein X CDS	hypothetical protein CDS	Phage_tail_X superfamily	PHAGE_Salmon_RE_2010_NC_019488: tail component protein	Virus/Prophage	forward	BFX22_RS10535
phage tail protein CDS	hypothetical protein CDS	Phage_GPD superfamily	PHAGE_Escher_vB_EcoM_ECOO78_NC_041926: replication and recombination DNA helicase	Virus/Prophage	forward	BFX22_RS10540
type VI secretion system PAAR protein CDS	hypothetical protein CDS	T6SS_PAAR_dom	PHAGE_Campyl_CP81_NC_042112: hypothetical protein	Virus/Prophage	forward	BFX22_RS10545
hypothetical protein CDS	hypothetical protein CDS		hypothetical	Bacterial	forward	BFX22_RS10550
hypothetical protein CDS	hypothetical protein CDS		hypothetical	Bacterial	forward	BFX22_RS20340
thrS CDS	thrS CDS	thrS	PHAGE_Agroba_Atu_ph07_NC_042013: threonyl-tRNA synthetase	Virus/Prophage	forward	BFX22_RS10560

## Sheet: Vch 20000
Name Genbank	Name Prokka	NCBI CD-Search Hits	PHASTER Hits	PHASTER Database	Direction	locus_tag
gcvT CDS	gcvT CDS	gcvT			forward	EZZ25_15020
DUF4102 domain-containing protein CDS	hypothetical protein CDS	INT_P4_C; Arm-DNA-bind_3			forward	EZZ25_15025
hypothetical protein CDS	hypothetical protein CDS				forward	EZZ25_15030
ImmA/IrrE family metallo-endopeptidase CDS	hypothetical protein CDS	Peptidase_M78			forward	EZZ25_15035
beta family protein CDS	hypothetical protein CDS	Beta_protein			forward	EZZ25_15040
protein cII CDS	hypothetical protein CDS				reverse	EZZ25_15045
hypothetical protein CDS	hypothetical protein CDS	HTH_MerR-SF superfamily			reverse	EZZ25_15050
hypothetical protein CDS	hypothetical protein CDS				forward	EZZ25_15055
hypothetical protein CDS	hypothetical protein CDS				reverse	EZZ25_15060
helix-turn-helix transcriptional regulator CDS	prtR CDS	COG2932			reverse	EZZ25_15065
hypothetical protein CDS	hypothetical protein CDS	HTH_XRE superfamily			forward	EZZ25_15070
hypothetical protein CDS	hypothetical protein CDS	YdaT_toxin superfamily			forward	EZZ25_15075
	hypothetical protein CDS				forward
hypothetical protein CDS	hypothetical protein CDS				forward	EZZ25_15080
hypothetical protein CDS	hypothetical protein CDS				forward	EZZ25_15085
hypothetical protein CDS	hypothetical protein CDS	Dam superfamily			forward	EZZ25_15090
hypothetical protein CDS	hypothetical protein CDS	phage_xxxx superfamily			forward	EZZ25_15095
RNA-directed DNA polymerase CDS	hypothetical protein CDS	RT_Bac_retron_II			forward	EZZ25_15100
chromosome segregation protein SMC CDS	hypothetical protein CDS	COG3950 superfamily			forward	EZZ25_15105
TIGR02646 family protein CDS	hypothetical protein CDS	HNHc superfamily			forward	EZZ25_15110
hypothetical protein CDS		Phage_holin_2_1 superfamily			forward	EZZ25_15115
lysozyme CDS	hypothetical protein CDS	lyz_P1	PHAGE_Salmon_RE_2010_NC_019488: lysozyme	Virus/Prophage	forward	EZZ25_15120
hypothetical protein CDS			hypothetical	Bacterial	forward	EZZ25_15125
hypothetical protein CDS	hypothetical protein CDS		hypothetical	Bacterial	forward	EZZ25_15130
integrase CDS	hypothetical protein CDS	DNA_BRE_C superfamily; Phage_int_SAM_3 superfamily	PHAGE_Vibrio_X29_NC_024369: integrase	Virus/Prophage	forward	EZZ25_15135
hypothetical protein CDS	hypothetical protein CDS	Phage_Nu1 superfamily	PHAGE_Halomo_phiHAP_1_NC_010342: putative terminase small subunit	Virus/Prophage	forward	EZZ25_15140
terminase CDS	hypothetical protein CDS	Terminase_GpA superfamily	PHAGE_Vibrio_VP882_NC_009016: putative phage terminase large subunit	Virus/Prophage	forward	EZZ25_15145
hypothetical protein CDS	hypothetical protein CDS	Ubiquitin_like_fold superfamily	PHAGE_Entero_Arya_NC_031048: hypothetical protein	Virus/Prophage	forward	EZZ25_15150
phage portal protein CDS	hypothetical protein CDS	Phage_portal superfamily	PHAGE_Escher_vB_EcoM_ECOO78_NC_041926: hypothetical protein	Virus/Prophage	forward	EZZ25_15155
phage major capsid protein CDS	hypothetical protein CDS	Phage_capsid;Peptidase_S78 superfamily	PHAGE_Escher_vB_EcoM_ECOO78_NC_041926: recombination endonuclease subunit	Virus/Prophage	forward	EZZ25_15160
hypothetical protein CDS	hypothetical protein CDS		hypothetical	Bacterial	forward	EZZ25_15165
hypothetical protein CDS	hypothetical protein CDS	Phage_attach superfamily	PHAGE_Entero_Arya_NC_031048: hypothetical protein	Virus/Prophage	forward	EZZ25_15170
hypothetical protein CDS	hypothetical protein CDS	Minor_tail_Z superfamily	PHAGE_Entero_Arya_NC_031048: hypothetical protein	Virus/Prophage	forward	EZZ25_15175
hypothetical protein CDS	hypothetical protein CDS		PHAGE_Entero_Arya_NC_031048: hypothetical protein	Virus/Prophage	forward	EZZ25_15180
phage baseplate assembly protein V CDS	hypothetical protein CDS	Phage_base_V superfamily	PHAGE_Escher_vB_EcoM_ECOO78_NC_041926: late promoter transcription	Virus/Prophage	forward	EZZ25_15185
phage baseplate protein CDS	hypothetical protein CDS	GPW_gp25 superfamily	PHAGE_Escher_vB_EcoM_ECOO78_NC_041926: loader of DNA helicase	Virus/Prophage	forward	EZZ25_15190
phage baseplate protein CDS	hypothetical protein CDS	Baseplate_J superfamily	PHAGE_Escher_vB_EcoM_ECOO78_NC_041926: ssDNA binding protein	Virus/Prophage	forward	EZZ25_15195
phage tail protein I CDS	hypothetical protein CDS	Tail_P2_I superfamily	PHAGE_Burkho_phiE255_NC_009237: gp25, tail fiber	Virus/Prophage	forward	EZZ25_15200
hypothetical protein CDS	hypothetical protein CDS		PHAGE_Escher_P2_NC_041848: membrane-associated initiation of head vertex	Virus/Prophage	forward	EZZ25_15205
phage tail protein CDS			PHAGE_Escher_P2_NC_041848: membrane-associated initiation of head vertex	Virus/Prophage	forward	EZZ25_15210
hypothetical protein CDS	hypothetical protein CDS		PHAGE_Vibrio_K139_NC_003313: putative tail fiber assembly protein	Virus/Prophage	forward	EZZ25_15215
phage tail protein CDS	hypothetical protein CDS	Phage_sheath_1 superfamily	PHAGE_Vibrio_vB_VpaM_MAR_NC_019722: tail sheath protein	Virus/Prophage	forward	EZZ25_15220
phage tail protein CDS	hypothetical protein CDS	Phage_tube	PHAGE_Escher_vB_EcoM_ECOO78_NC_041926: hypothetical protein	Virus/Prophage	forward	EZZ25_15225
phage tail assembly protein CDS	hypothetical protein CDS	Phage_TAC_7	PHAGE_Entero_Arya_NC_031048: hypothetical protein	Virus/Prophage	forward	EZZ25_15230
phage tail protein CDS	hypothetical protein CDS		PHAGE_Entero_SfV_NC_003444: tail protein	Virus/Prophage	forward	EZZ25_15235
phage tail protein CDS	hypothetical protein CDS	Phage_P2_GpU	PHAGE_Vibrio_vB_VpaM_MAR_NC_019722: putative tail protein	Virus/Prophage	forward	EZZ25_15240
phage tail protein CDS	hypothetical protein CDS	Phage_tail_X superfamily	PHAGE_Salmon_Fels_2_NC_010463: P2 gpX-like tail protein	Virus/Prophage	forward	EZZ25_15245
phage tail protein CDS	hypothetical protein CDS	Phage_GPD superfamily	PHAGE_Escher_vB_EcoM_ECOO78_NC_041926: replication and recombination DNA helicase	Virus/Prophage	forward	EZZ25_15250
hypothetical protein CDS	hypothetical protein CDS		hypothetical	Bacterial	forward	EZZ25_15255
type VI secretion system PAAR protein CDS	hypothetical protein CDS	T6SS_PAAR_dom	PHAGE_Campyl_CP81_NC_042112: hypothetical protein	Virus/Prophage	forward	EZZ25_15260
hypothetical protein CDS	hypothetical protein CDS				forward	EZZ25_15265
hypothetical protein CDS	hypothetical protein CDS	DUF1670 superfamily			forward	EZZ25_15270
thrS CDS	thrS CDS	thrS			forward	EZZ25_15275

## Sheet: Vch P-18748
Name Genbank	Name Prokka	NCBI CD-Search Hits	PHASTER Hits	PHASTER Database	Direction	locus_tag
gcvT CDS	gcvT CDS	gcvT			forward	CDG83_RS06050
site-specific integrase CDS	hypothetical protein CDS	INT_P4_C; Arm-DNA-bind_3			forward	CDG83_RS06055
hypothetical protein CDS	hypothetical protein CDS				forward	CDG83_RS06060
ImmA/IrrE family metallo-endopeptidase CDS	hypothetical protein CDS	Peptidase_M78			forward	CDG83_RS06065
beta family protein CDS	hypothetical protein CDS	Beta_protein			forward	CDG83_RS06070
sce7726 family protein CDS	hypothetical protein CDS				reverse	CDG83_RS19150
helix-turn-helix domain-containing protein CDS	hypothetical protein CDS	HTH_MerR-SF superfamily			reverse	CDG83_RS19155
hypothetical protein CDS	hypothetical protein CDS				forward	CDG83_RS06080
hypothetical protein CDS	hypothetical protein CDS				reverse	CDG83_RS06085
helix-turn-helix transcriptional regulator CDS	prtR CDS	COG2932			reverse	CDG83_RS06090
hypothetical protein CDS	hypothetical protein CDS	HTH_XRE superfamily			forward	CDG83_RS06095
hypothetical protein CDS	hypothetical protein CDS	YdaT_toxin superfamily			forward	CDG83_RS06100
	hypothetical protein CDS				forward
hypothetical protein CDS	hypothetical protein CDS				forward	CDG83_RS06105
hypothetical protein CDS	hypothetical protein CDS				forward	CDG83_RS06110
hypothetical protein CDS	hypothetical protein CDS	Dam superfamily			forward	CDG83_RS06115
hypothetical protein CDS	hypothetical protein CDS	phage_xxxx superfamily			forward	CDG83_RS06120
RNA-directed DNA polymerase CDS	hypothetical protein CDS	RT_Bac_retron_II			forward	CDG83_RS06125
AAA family ATPase CDS	hypothetical protein CDS	COG3950 superfamily			forward	CDG83_RS06130
TIGR02646 family protein CDS	hypothetical protein CDS	HNHc superfamily			forward	CDG83_RS06135
hypothetical protein CDS		Phage_holin_2_1 superfamily			forward	CDG83_RS06140
lysozyme CDS	hypothetical protein CDS	lyz_P1	PHAGE_Salmon_RE_2010_NC_019488: lysozyme	Virus/Prophage	forward	CDG83_RS06145
hypothetical protein CDS			hypothetical protein	Bacterial	forward	CDG83_RS19160
hypothetical protein CDS	hypothetical protein CDS		hypothetical protein	Bacterial	forward	CDG83_RS06150
tyrosine-type recombinase/integrase CDS	hypothetical protein CDS	DNA_BRE_C superfamily; Phage_int_SAM_3 superfamily	PHAGE_Vibrio_X29_NC_024369: integrase	Virus/Prophage	forward	CDG83_RS06155
hypothetical protein CDS	hypothetical protein CDS	Phage_Nu1 superfamily	PHAGE_Halomo_phiHAP_1_NC_010342: putative terminase small subunit	Virus/Prophage	forward	CDG83_RS06160
terminase CDS	hypothetical protein CDS	Terminase_GpA superfamily	PHAGE_Vibrio_VP882_NC_009016: putative phage terminase large subunit	Virus/Prophage	forward	CDG83_RS06165
hypothetical protein CDS	hypothetical protein CDS	Ubiquitin_like_fold superfamily	PHAGE_Entero_Arya_NC_031048: hypothetical protein	Virus/Prophage	forward	CDG83_RS06170
phage portal protein CDS	hypothetical protein CDS	Phage_portal superfamily	PHAGE_Escher_vB_EcoM_ECOO78_NC_041926: hypothetical protein	Virus/Prophage	forward	CDG83_RS06175
phage major capsid protein CDS	hypothetical protein CDS	Phage_capsid; Peptidase_S78 superfamily	PHAGE_Escher_vB_EcoM_ECOO78_NC_041926: recombination endonuclease subunit	Virus/Prophage	forward	CDG83_RS06180
hypothetical protein CDS	hypothetical protein CDS		hypothetical protein	Bacterial	forward	CDG83_RS06185
hypothetical protein CDS	hypothetical protein CDS	Phage_attach superfamily	PHAGE_Entero_Arya_NC_031048: hypothetical protein	Virus/Prophage	forward	CDG83_RS06190
hypothetical protein CDS	hypothetical protein CDS	Minor_tail_Z superfamily	PHAGE_Entero_Arya_NC_031048: hypothetical protein	Virus/Prophage	forward	CDG83_RS06195
hypothetical protein CDS	hypothetical protein CDS		PHAGE_Entero_Arya_NC_031048: hypothetical protein	Virus/Prophage	forward	CDG83_RS06200
phage baseplate assembly protein V CDS	hypothetical protein CDS	Phage_base_V superfamily	PHAGE_Escher_vB_EcoM_ECOO78_NC_041926: late promoter transcription	Virus/Prophage	forward	CDG83_RS06205
phage baseplate protein CDS	hypothetical protein CDS	GPW_gp25 superfamily	PHAGE_Escher_vB_EcoM_ECOO78_NC_041926: loader of DNA helicase	Virus/Prophage	forward	CDG83_RS06210
phage baseplate protein CDS	hypothetical protein CDS	Baseplate_J superfamily	PHAGE_Escher_vB_EcoM_ECOO78_NC_041926: ssDNA binding protein	Virus/Prophage	forward	CDG83_RS06215
phage tail protein I CDS	hypothetical protein CDS	Tail_P2_I superfamily	PHAGE_Burkho_phiE255_NC_009237: gp25, tail fiber	Virus/Prophage	forward	CDG83_RS06220
hypothetical protein CDS (partial)	hypothetical protein CDS		PHAGE_Escher_P2_NC_041848: membrane-associated initiation of head vertex	Virus/Prophage	forward	CDG83_RS06225
phage tail protein CDS (partial)			PHAGE_Escher_P2_NC_041848: membrane-associated initiation of head vertex	Virus/Prophage	forward	CDG83_RS06230
hypothetical protein CDS	hypothetical protein CDS		PHAGE_Vibrio_K139_NC_003313: putative tail fiber assembly protein	Virus/Prophage	forward	CDG83_RS06235
phage tail protein CDS	hypothetical protein CDS	Phage_sheath_1 superfamily	PHAGE_Vibrio_vB_VpaM_MAR_NC_019722: tail sheath protein	Virus/Prophage	forward	CDG83_RS06240
phage major tail tube protein CDS	hypothetical protein CDS	Phage_tube	PHAGE_Escher_vB_EcoM_ECOO78_NC_041926: hypothetical protein	Virus/Prophage	forward	CDG83_RS06245
phage tail assembly protein CDS	hypothetical protein CDS	Phage_TAC_7	PHAGE_Entero_Arya_NC_031048: hypothetical protein	Virus/Prophage	forward	CDG83_RS06250
phage tail protein CDS	hypothetical protein CDS		PHAGE_Entero_SfV_NC_003444: tail protein	Virus/Prophage	forward	CDG83_RS06255
phage tail protein CDS	hypothetical protein CDS	Phage_P2_GpU	PHAGE_Vibrio_vB_VpaM_MAR_NC_019722: putative tail protein	Virus/Prophage	forward	CDG83_RS06260
tail protein CDS	hypothetical protein CDS	Phage_tail_X superfamily	PHAGE_Salmon_Fels_2_NC_010463: P2 gpX-like tail protein	Virus/Prophage	forward	CDG83_RS06265
phage tail protein CDS	hypothetical protein CDS	Phage_GPD superfamily	PHAGE_Escher_vB_EcoM_ECOO78_NC_041926: replication and recombination DNA helicase	Virus/Prophage	forward	CDG83_RS06270
hypothetical protein CDS	hypothetical protein CDS		hypothetical protein	Bacterial	forward	CDG83_RS06275
type VI secretion system PAAR protein CDS	hypothetical protein CDS	T6SS_PAAR_dom	PHAGE_Campyl_CP81_NC_042112: hypothetical protein	Virus/Prophage	forward	CDG83_RS06280
hypothetical protein CDS	hypothetical protein CDS				forward	CDG83_RS06285
hypothetical protein CDS	hypothetical protein CDS	DUF1670 superfamily			forward	CDG83_RS06290
thrS CDS	thrS CDS	thrS			forward	CDG83_RS06295

## Sheet: Vch AM-19226
Name Genbank	Name Prokka	NCBI CD-Search Hits	PHASTER Hits	PHASTER Database	Direction	locus_tag
gcvT CDS	gcvT CDS	gcvT			forward	A33_A0563
Integrase CDS	intS CDS	INT_P4_C; Arm-DNA-bind_3			forward	A33_A0564
conserved hypothetical protein CDS	hypothetical protein CDS				forward	A33_A0565
	hypothetical protein CDS				forward
conserved hypothetical protein CDS	hypothetical protein CDS	DUF3732 superfamily; SMC_prok_A superfamily; P-loop_NTPase superfamily			forward	A33_A0566
conserved hypothetical protein CDS	hypothetical protein CDS	HTH_MerR-SF superfamily			reverse	A33_A0567
hypothetical protein CDS	hypothetical protein CDS				reverse	A33_A0568
conserved hypothetical protein CDS	hypothetical protein CDS				reverse	A33_A0569
	hypothetical protein CDS				forward
	prtR CDS	PRK09706 superfamily; COG2932 superfamily			reverse
conserved domain protein CDS	hypothetical protein CDS	HTH_XRE superfamily			forward	A33_A0571
conserved hypothetical protein CDS	hypothetical protein CDS	YdaT_toxin superfamily			forward	A33_A0572
hypothetical protein CDS	hypothetical protein CDS				forward	A33_A0573
conserved hypothetical protein CDS	hypothetical protein CDS				forward	A33_A0574
hypothetical protein CDS	hypothetical protein CDS				forward	A33_A0575
conserved hypothetical protein CDS	hypothetical protein CDS	Dam superfamily			forward	A33_A0576
conserved hypothetical protein CDS	hypothetical protein CDS	phage_xxxx superfamily			forward	A33_A0577
conserved hypothetical protein CDS	hypothetical protein CDS				forward	A33_A0578
hypothetical protein CDS	hypothetical protein CDS				forward	A33_A0579
hypothetical protein CDS	hypothetical protein CDS				forward	A33_A0580
conserved domain protein CDS		Phage_holin_2_1 superfamily	PHAGE_Bacter_APSE_2_NC_011551: phage 21-like group II holin	Virus/Prophage	forward	A33_A0581
phage lysozyme CDS	hypothetical protein CDS	lyz_P1	PHAGE_Salmon_RE_2010_NC_019488: lysozyme	Virus/Prophage	forward	A33_A0582
conserved hypothetical protein CDS			hypothetical	Bacterial	forward	A33_A0583
	hypothetical protein CDS				forward
hypothetical protein CDS			hypothetical	Bacterial	reverse	A33_A0584
phage integrase CDS	hypothetical protein CDS	DNA_BRE_C superfamily; Phage_int_SAM_3 superfamily	PHAGE_Vibrio_X29_NC_024369: integrase	Virus/Prophage	forward	A33_A0585
hypothetical protein CDS			hypothetical	Bacterial	forward	A33_A0586
hypothetical protein CDS	hypothetical protein CDS		PHAGE_Halomo_phiHAP_1_NC_010342: putative terminase small subunit	Virus/Prophage	forward	A33_A0587
phage terminase large subunit (GpA) CDS	hypothetical protein CDS	Terminase_GpA superfamily	PHAGE_Vibrio_VP882_NC_009016: putative phage terminase large subunit	Virus/Prophage	forward	A33_A0588
conserved hypothetical protein CDS	hypothetical protein CDS	Ubiquitin_like_fold superfamily	PHAGE_Escher_vB_EcoM_ECO1230_10_NC_027995: conserved phage protein	Virus/Prophage	forward	A33_A0589
phage portal protein, lambda family CDS	hypothetical protein CDS	Phage_portal superfamily	PHAGE_Escher_vB_EcoM_ECO1230_10_NC_027995: putative phage capsid protein	Virus/Prophage	forward	A33_A0590
peptidase U35, phage prohead HK97:Phage major capsid protein, HK97 CDS	hypothetical protein CDS	Phage_capsid; Peptidase_S78 superfamily	PHAGE_Escher_vB_EcoM_ECO1230_10_NC_027995: putative phage major capsid protein	Virus/Prophage	forward	A33_A0591
hypothetical protein CDS	hypothetical protein CDS		hypothetical	Bacterial	forward	A33_A0592
hypothetical protein CDS	hypothetical protein CDS	Phage_attach superfamily	PHAGE_Entero_mEp237_NC_019704: head-tail connector Fii	Virus/Prophage	forward	A33_A0593
prophage LambdaW5, minor tail protein Z, putative CDS	hypothetical protein CDS	Minor_tail_Z superfamily	PHAGE_Escher_vB_EcoM_ECO1230_10_NC_027995: conserved phage protein	Virus/Prophage	forward	A33_A0594
conserved hypothetical protein CDS	hypothetical protein CDS		PHAGE_Escher_vB_EcoM_ECO1230_10_NC_027995: conserved phage protein	Virus/Prophage	forward	A33_A0595
Phage P2 baseplate assembly protein gpV CDS	hypothetical protein CDS	Phage_base_V superfamily	PHAGE_Escher_vB_EcoM_ECO1230_10_NC_027995: conserved phage protein	Virus/Prophage	forward	A33_A0596
baseplate assembly protein W CDS	hypothetical protein CDS	GPW_gp25 superfamily	PHAGE_Escher_vB_EcoM_ECO1230_10_NC_027995: putative phage tail protein	Virus/Prophage	forward	A33_A0597
conserved hypothetical protein CDS	hypothetical protein CDS	Baseplate_J superfamily	PHAGE_Pseudo_PPpW_3_NC_023006: putative baseplate J-like protein	Virus/Prophage	forward	A33_A0598
gp51 CDS	hypothetical protein CDS	Tail_P2_I superfamily	PHAGE_Burkho_phiE255_NC_009237: gp25, tail fiber	Virus/Prophage	forward	A33_A0599
conserved hypothetical protein CDS	hypothetical protein CDS		PHAGE_Vibrio_vB_VchM_138_NC_019518: putative tail-fiber protein	Virus/Prophage	forward	A33_A0600
conserved hypothetical protein CDS	hypothetical protein CDS		PHAGE_Vibrio_K139_NC_003313: putative tail fiber assembly protein	Virus/Prophage	forward	A33_A0601
phage tail sheath protein CDS	hypothetical protein CDS	Phage_sheath_1 superfamily	PHAGE_Vibrio_vB_VpaM_MAR_NC_019722: tail sheath protein	Virus/Prophage	forward	A33_A0602
phage tail tube protein FII CDS	hypothetical protein CDS	Phage_tube	PHAGE_Escher_vB_EcoM_ECO1230_10_NC_027995: putative phage tail protein	Virus/Prophage	forward	A33_A0603
conserved hypothetical protein CDS	hypothetical protein CDS	Phage_TAC_7	PHAGE_Escher_vB_EcoM_ECO1230_10_NC_027995: hypothetical protein	Virus/Prophage	forward	A33_A0604
conserved hypothetical protein CDS	hypothetical protein CDS	COG5412 superfamily	PHAGE_Entero_SfI_NC_027339: tail protein	Virus/Prophage	forward	A33_A0605
Phage protein U CDS	hypothetical protein CDS	Phage_P2_GpU	PHAGE_Escher_vB_EcoM_ECO1230_10_NC_027995: putative phage tail protein	Virus/Prophage	forward	A33_A0606
phage Tail Protein X CDS	hypothetical protein CDS	Phage_tail_X superfamily	PHAGE_Salmon_RE_2010_NC_019488: tail component protein	Virus/Prophage	forward	A33_A0607
Phage protein D CDS	hypothetical protein CDS	Phage_GPD superfamily	PHAGE_Escher_vB_EcoM_ECO1230_10_NC_027995: putative transcriptional regulator	Virus/Prophage	forward	A33_A0608
hypothetical protein CDS	hypothetical protein CDS	Trypan_PARP NC	hypothetical	Bacterial	forward	A33_A0609
hypothetical protein CDS	hypothetical protein CDS	T6SS_PAAR_dom	PHAGE_Campyl_CP30A_NC_018861: hypothetical protein	Virus/Prophage	forward	A33_A0610
hypothetical protein CDS	hypothetical protein CDS				forward	A33_A0611
hypothetical protein CDS	hypothetical protein CDS	DUF1670 superfamily			forward	A33_A0612
thrS CDS	thrS CDS	thrS			forward	A33_A0613

## Sheet: Vch 1154-74
Name Genbank	Name Prokka	NCBI CD-Search Hits	PHASTER Hits	PHASTER Database	Direction	locus_tag
gcvT CDS	gcvT CDS	gcvT	glycine cleavage system T protein	Bacterial	forward	VAA049_1648
phage integrase family protein CDS (int, VCA0281)	hypothetical protein CDS	INT_P4_C; Arm-DNA-bind_3	PHAGE_Salmon_vB_SosS_Oslo_NC_018279: integrase	Virus/Prophage	forward	VAA049_1647
hypothetical protein CDS	hypothetical protein CDS		hypothetical protein	Bacterial	forward	VAA049_1646
hypothetical protein CDS	hypothetical protein CDS	Peptidase_M78	PHAGE_Mycoba_Che9c_NC_004683: gp32	Virus/Prophage	forward	VAA049_1645
putative protein cII CDS	hypothetical protein CDS	Beta_protein	PHAGE_Entero_P4_NC_001609: hypothetical protein	Virus/Prophage	reverse	VAA049_1644
beta family protein CDS	hypothetical protein CDS		PHAGE_Entero_P4_NC_001609: hypothetical protein	Virus/Prophage	forward	VAA049_1643
hypothetical protein CDS	hypothetical protein CDS	HTH_MerR-SF superfamily	hypothetical protein	Bacterial	reverse	VAA049_1642
hypothetical protein CDS	hypothetical protein CDS		hypothetical protein	Bacterial	reverse	VAA049_1641
hypothetical protein CDS	hypothetical protein CDS		hypothetical protein	Bacterial	reverse	VAA049_1640
helix-turn-helix family protein CDS	prtR CDS	COG2932	PHAGE_Pseudo_vB_PaeP_Tr60_Ab31_NC_023575: Putative Cro/CI transcriptional regulator	Virus/Prophage	reverse	VAA049_1639
DNA-binding transcriptional regulator Cro familyprotein CDS	hypothetical protein CDS	HTH_XRE superfamily	PHAGE_Entero_mEp390_NC_019721: prophage anti-repressor	Virus/Prophage	forward	VAA049_1638
hypothetical protein CDS	hypothetical protein CDS	YdaT_toxin superfamily	PHAGE_Pseudo_YMC11/02/R656_NC_028657: hypothetical protein	Virus/Prophage	forward	VAA049_1637
hypothetical protein CDS	hypothetical protein CDS		hypothetical protein	Bacterial	forward	VAA049_1636
hypothetical protein CDS	hypothetical protein CDS		PHAGE_Vibrio_X29_NC_024369: helix-turn-helix domain protein	Virus/Prophage	forward	VAA049_1635
hypothetical protein CDS	hypothetical protein CDS		hypothetical protein	Bacterial	forward	VAA049_1634
DNA N-6-adenine-methyltransferase family protein CDS	hypothetical protein CDS	Dam superfamily	PHAGE_Aeromo_vB_AsaM_56_NC_019527: putative Dam methylase	Virus/Prophage	forward	VAA049_1633
hypothetical protein CDS	hypothetical protein CDS	phage_xxxx superfamily	hypothetical protein	Bacterial	forward	VAA049_1632
phage regulatory, Rha family protein CDS	hypothetical protein CDS	Phage_pRha	PHAGE_Salmon_118970_sal3_NC_031940: hypothetical protein	Virus/Prophage	forward	VAA049_1631
hypothetical protein CDS	hypothetical protein CDS	DUF4868 superfamily	hypothetical protein	Bacterial	reverse	VAA049_1630
hypothetical protein CDS	hypothetical protein CDS		PHAGE_Clostr_phiCDHM19_NC_028996: hypothetical protein	Virus/Prophage	reverse	VAA049_1629
hypothetical protein CDS	hypothetical protein CDS	Phage_holin_2_1 superfamily	PHAGE_Bacter_APSE_2_NC_011551: phage 21-like group II holin	Virus/Prophage	forward	VAA049_1628
phage lysozyme family protein CDS	hypothetical protein CDS	lyz_P1	PHAGE_Salmon_RE_2010_NC_019488: lysozyme	Virus/Prophage	forward	VAA049_1627
hypothetical protein CDS		MS_channel superfamily	hypothetical protein	Bacterial	forward	VAA049_1626
	hypothetical protein CDS				forward
phage integrase family protein CDS	hypothetical protein CDS	DNA_BRE_C superfamily; Phage_int_SAM_3 superfamily	PHAGE_Vibrio_X29_NC_024369: integrase	Virus/Prophage	forward	VAA049_1625
phage DNA packaging Nu1 family protein CDS	hypothetical protein CDS	Phage_Nu1 superfamily	PHAGE_Halomo_phiHAP_1_NC_010342: putative terminase small subunit	Virus/Prophage	forward	VAA049_1624
phage terminase large subunit family protein CDS	hypothetical protein CDS	Terminase_GpA superfamily	PHAGE_Vibrio_VP882_NC_009016: putative phage terminase large subunit	Virus/Prophage	forward	VAA049_1623
hypothetical protein CDS	hypothetical protein CDS	Ubiquitin_like_fold superfamily	PHAGE_Escher_vB_EcoM_ECO1230_10_NC_027995: conserved phage protein	Virus/Prophage	forward	VAA049_1622
phage portal protein, lambda family CDS	hypothetical protein CDS	Phage_portal superfamily	PHAGE_Escher_vB_EcoM_ECO1230_10_NC_027995: putative phage capsid protein	Virus/Prophage	forward	VAA049_1621
phage major capsid protein, HK97 family CDS	hypothetical protein CDS	Phage_capsid; Peptidase_S78 superfamily; chaperonin_like superfamily	PHAGE_Escher_vB_EcoM_ECO1230_10_NC_027995: putative phage major capsid protein	Virus/Prophage	forward	VAA049_1620
hypothetical protein CDS	hypothetical protein CDS		hypothetical protein	Bacterial	forward	VAA049_1619
phage Head-Tail Attachment family protein CDS	hypothetical protein CDS	Phage_attach superfamily	phage Head-Tail Attachment family protein	Bacterial	forward	VAA049_1618
prophage minor tail Z family protein CDS	hypothetical protein CDS	Minor_tail_Z superfamily	PHAGE_Escher_vB_EcoM_ECO1230_10_NC_027995: conserved phage protein	Virus/Prophage	forward	VAA049_1617
hypothetical protein CDS	hypothetical protein CDS		PHAGE_Escher_vB_EcoM_ECO1230_10_NC_027995: conserved phage protein	Virus/Prophage	forward	VAA049_1616
phage baseplate assembly V family protein CDS	hypothetical protein CDS	Phage_base_V superfamily	PHAGE_Escher_vB_EcoM_ECO1230_10_NC_027995: conserved phage protein	Virus/Prophage	forward	VAA049_1615
lysozyme family protein CDS	hypothetical protein CDS	GPW_gp25 superfamily	PHAGE_Escher_vB_EcoM_ECO1230_10_NC_027995: putative phage tail protein	Virus/Prophage	forward	VAA049_1614
baseplate J-like family protein CDS	hypothetical protein CDS	Baseplate_J superfamily	PHAGE_Pseudo_PPpW_3_NC_023006: putative baseplate J-like protein	Virus/Prophage	forward	VAA049_1613
phage tail protein I CDS	hypothetical protein CDS	Tail_P2_I superfamily	PHAGE_Escher_pro147_NC_028896: tail protein I	Virus/Prophage	forward	VAA049_1612
tail Collar domain protein CDS	hypothetical protein CDS		PHAGE_Vibrio_vB_VchM_138_NC_019518: putative tail-fiber protein	Virus/Prophage	forward	VAA049_1611
putative tail fiber assembly domain protein CDS	hypothetical protein CDS		PHAGE_Vibrio_K139_NC_003313: putative tail fiber assembly protein	Virus/Prophage	forward	VAA049_1610
phage tail sheath family protein CDS	gpFI CDS	Phage_sheath_1 superfamily	PHAGE_Escher_vB_EcoM_ECO1230_10_NC_027995: putative phage tail protein	Virus/Prophage	forward	VAA049_1609
phage tail tube FII family protein CDS	hypothetical protein CDS	Phage_tube	PHAGE_Escher_vB_EcoM_ECO1230_10_NC_027995: putative phage tail protein	Virus/Prophage	forward	VAA049_1608
mu-like prophage FluMu gp41 family protein CDS	hypothetical protein CDS	Phage_TAC_7	PHAGE_Escher_vB_EcoM_ECO1230_10_NC_027995: hypothetical protein	Virus/Prophage	forward	VAA049_1607
hypothetical protein CDS	hypothetical protein CDS		PHAGE_Shigel_SfII_NC_021857: tail protein	Virus/Prophage	forward	VAA049_1606
phage P2 GpU family protein CDS	hypothetical protein CDS	Phage_P2_GpU	PHAGE_Escher_vB_EcoM_ECO1230_10_NC_027995: putative phage tail protein	Virus/Prophage	forward	VAA049_1605
phage Tail Protein X family protein CDS	hypothetical protein CDS	Phage_tail_X superfamily	PHAGE_Salmon_Fels_2_NC_010463: P2 gpX-like tail protein	Virus/Prophage	forward	VAA049_1604
phage late control protein CDS	hypothetical protein CDS	Phage_GPD superfamily	PHAGE_Escher_vB_EcoM_ECO1230_10_NC_027995: putative transcriptional regulator	Virus/Prophage	forward	VAA049_1603
hypothetical protein CDS	hypothetical protein CDS		hypothetical protein	Bacterial	forward	VAA049_1602
PAAR motif family protein CDS (VCA0284)	hypothetical protein CDS	T6SS_PAAR_dom	PHAGE_Campyl_CP30A_NC_018861: hypothetical protein	Virus/Prophage	forward	VAA049_1601
hypothetical protein CDS (tseH, VCA0285)	hypothetical protein CDS		hypothetical protein	Bacterial	forward	VAA049_1600
hypothetical protein CDS (tsiH, VCA0286)	hypothetical protein CDS	DUF1670 superfamily	hypothetical protein	Bacterial	forward	VAA049_1599
thrS CDS	thrS CDS	thrS	PHAGE_Agroba_Atu_ph07_NC_042013: threonyl-tRNA synthetase	Virus/Prophage	forward	VAA049_1598

## Sheet: Vibrio 2015V-1076
Name Genbank	Name Prokka	NCBI CD-Search Hits	PHASTER Hits	PHASTER Database	Direction	locus_tag
glycine cleavage system aminomethyltransferase GcvT CDS	gcvT CDS	gcvT			forward	DLR59_16170
integrase CDS	intS CDS	INT_P4_C; Arm-DNA-bind_3	PHAGE_Salmon_vB_SosS_Oslo_NC_018279: integrase	Virus/Prophage	forward	DLR59_16165
hypothetical protein CDS	hypothetical protein CDS		hypothetical	Bacterial	forward	DLR59_16160
threonine transporter CDS	hypothetical protein CDS		hypothetical	Bacterial	forward	DLR59_16155
hypothetical protein CDS	hypothetical protein CDS	Smc superfamily; AAA_15 superfamily	hypothetical	Bacterial	forward	DLR59_16150
hypothetical protein CDS	hypothetical protein CDS	HTH_MerR-SF superfamily	hypothetical	Bacterial	reverse	DLR59_16145
hypothetical protein CDS	hypothetical protein CDS		PHAGE_Burkho_phi1026b_NC_005284: gp47	Virus/Prophage	reverse	DLR59_16140
hypothetical protein CDS	hypothetical protein CDS		hypothetical	Bacterial	reverse	DLR59_16135
helix-turn-helix transcriptional regulator CDS	prtR CDS	COG2932	PHAGE_Pseudo_vB_PaeP_Tr60_Ab31_NC_023575: Putative Cro/CI transcriptional regulator	Virus/Prophage	reverse	DLR59_16130
hypothetical protein CDS	hypothetical protein CDS	HTH_XRE superfamily	PHAGE_Entero_mEp390_NC_019721: prophage anti-repressor	Virus/Prophage	forward	DLR59_16125
hypothetical protein CDS	hypothetical protein CDS	YdaT_toxin superfamil	PHAGE_Pseudo_YMC11/02/R656_NC_028657: hypothetical protein	Virus/Prophage	forward	DLR59_16120
	hypothetical protein CDS				forward
hypothetical protein CDS	hypothetical protein CDS		PHAGE_Vibrio_X29_NC_024369: helix-turn-helix domain protein	Virus/Prophage	forward	DLR59_16115
hypothetical protein CDS	hypothetical protein CDS		hypothetical	Bacterial	forward	DLR59_16110
hypothetical protein CDS	hypothetical protein CDS	Dam superfamily	PHAGE_Aeromo_vB_AsaM_56_NC_019527: putative Dam methylase	Virus/Prophage	forward	DLR59_16105
hypothetical protein CDS	hypothetical protein CDS	phage_xxxx superfamily	hypothetical	Bacterial	forward	DLR59_16100
hypothetical protein CDS	hypothetical protein CDS	Phage_pRha	PHAGE_Entero_phi80_NC_021190: phage regulatory protein Rha	Virus/Prophage	forward	DLR59_16095
	hypothetical protein CDS	Phage_pRha			forward
hypothetical protein CDS	hypothetical protein CDS		hypothetical	Bacterial	forward	DLR59_16090
ImmA/IrrE family metallo-endopeptidase CDS	hypothetical protein CDS	Peptidase_M78 superfamily; HTH_XRE	PHAGE_Clostr_phiCT9441A_NC_029022: XRE family transcriptional regulator	Virus/Prophage	forward	DLR59_16085
hypothetical protein CDS		Phage_holin_2_1 superfamily	PHAGE_Bacter_APSE_2_NC_011551: phage 21-like group II holin	Virus/Prophage	forward	DLR59_16080
lysozyme CDS	hypothetical protein CDS	lyz_P1	PHAGE_Salmon_RE_2010_NC_019488: lysozyme	Virus/Prophage	forward	DLR59_16075
hypothetical protein CDS	hypothetical protein CDS		hypothetical	Bacterial	forward	DLR59_16070
integrase CDS	hypothetical protein CDS	DNA_BRE_C superfamily; Phage_int_SAM_3 superfamily	PHAGE_Vibrio_X29_NC_024369: integrase	Virus/Prophage	forward	DLR59_16065
hypothetical protein CDS	hypothetical protein CDS	Phage_Nu1 superfamily	PHAGE_Halomo_phiHAP_1_NC_010342: putative terminase small subunit	Virus/Prophage	forward	DLR59_16060
terminase CDS	hypothetical protein CDS	Terminase_GpA superfamily	PHAGE_Vibrio_VP882_NC_009016: putative phage terminase large subunit	Virus/Prophage	forward	DLR59_16055
hypothetical protein CDS	hypothetical protein CDS	Ubiquitin_like_fold superfamily	PHAGE_Escher_vB_EcoM_ECO1230_10_NC_027995: conserved phage protein	Virus/Prophage	forward	DLR59_16050
phage portal protein CDS	hypothetical protein CDS	Phage_portal superfamily	PHAGE_Escher_vB_EcoM_ECO1230_10_NC_027995: putative phage capsid protein	Virus/Prophage	forward	DLR59_16045
phage major capsid protein CDS	hypothetical protein CDS	Phage_capsid; Peptidase_S78 superfamily	PHAGE_Synech_S_CBS1_NC_016164: major capsid protein	Virus/Prophage	forward	DLR59_16040
hypothetical protein CDS	hypothetical protein CDS		hypothetical	Bacterial	forward	DLR59_16035
hypothetical protein CDS	hypothetical protein CDS	Phage_attach superfamily	hypothetical	Bacterial	forward	DLR59_16030
hypothetical protein CDS	hypothetical protein CDS	Minor_tail_Z superfamily	PHAGE_Escher_vB_EcoM_ECO1230_10_NC_027995: conserved phage protein	Virus/Prophage	forward	DLR59_16025
hypothetical protein CDS	hypothetical protein CDS		PHAGE_Escher_vB_EcoM_ECO1230_10_NC_027995: conserved phage protein	Virus/Prophage	forward	DLR59_16020
phage baseplate assembly protein V CDS	hypothetical protein CDS	Phage_base_V superfamily	PHAGE_Escher_vB_EcoM_ECO1230_10_NC_027995: conserved phage protein	Virus/Prophage	forward	DLR59_16015
phage baseplate protein CDS	hypothetical protein CDS	GPW_gp25 superfamily	PHAGE_Escher_vB_EcoM_ECO1230_10_NC_027995: putative phage tail protein	Virus/Prophage	forward	DLR59_16010
phage baseplate protein CDS	hypothetical protein CDS	Baseplate_J superfamily	PHAGE_Escher_vB_EcoM_ECO1230_10_NC_027995: putative phage tail protein	Virus/Prophage	forward	DLR59_16005
phage tail protein I CDS	hypothetical protein CDS	Tail_P2_I superfamily	PHAGE_Burkho_phiE255_NC_009237: gp25, tail fiber	Virus/Prophage	forward	DLR59_16000
hypothetical protein CDS	hypothetical protein CDS		PHAGE_Vibrio_vB_VchM_138_NC_019518: putative tail-fiber protein	Virus/Prophage	forward	DLR59_15995
phage tail protein CDS	hypothetical protein CDS		PHAGE_Vibrio_K139_NC_003313: putative tail fiber assembly protein	Virus/Prophage	forward	DLR59_15990
phage tail protein CDS	hypothetical protein CDS	Phage_sheath_1 superfamily	PHAGE_Vibrio_vB_VpaM_MAR_NC_019722: tail sheath protein	Virus/Prophage	forward	DLR59_15985
phage tail protein CDS	hypothetical protein CDS	Phage_tube	PHAGE_Escher_vB_EcoM_ECO1230_10_NC_027995: putative phage tail protein	Virus/Prophage	forward	DLR59_15980
phage tail assembly protein CDS	hypothetical protein CDS	Phage_TAC_7	PHAGE_Pseudo_PPpW_3_NC_023006: hypothetical protein	Virus/Prophage	forward	DLR59_15975
phage tail protein CDS	hypothetical protein CDS		PHAGE_Entero_SfI_NC_027339: tail protein	Virus/Prophage	forward	DLR59_15970
hypothetical protein CDS	hypothetical protein CDS	Phage_P2_GpU	PHAGE_Escher_vB_EcoM_ECO1230_10_NC_027995: putative phage tail protein	Virus/Prophage	forward	DLR59_15965
phage tail protein CDS	hypothetical protein CDS	Phage_tail_X superfamily	PHAGE_Salmon_RE_2010_NC_019488: tail component protein	Virus/Prophage	forward	DLR59_15960
phage tail protein CDS	hypothetical protein CDS	Phage_GPD superfamily	PHAGE_Escher_vB_EcoM_ECO1230_10_NC_027995: putative transcriptional regulator	Virus/Prophage	forward	DLR59_15955
type VI secretion system PAAR protein CDS	hypothetical protein CDS	T6SS_PAAR_dom	PHAGE_Campyl_CP30A_NC_018861: hypothetical protein	Virus/Prophage	forward	DLR59_15950
hypothetical protein CDS	hypothetical protein CDS		hypothetical	Bacterial	forward	DLR59_15945
hypothetical protein CDS	hypothetical protein CDS	DUF1670 superfamily	hypothetical	Bacterial	forward	DLR59_15940
threonine--tRNA ligase CDS	thrS CDS	thrS	PHAGE_Agroba_Atu_ph07_NC_042013: threonyl-tRNA synthetase	Virus/Prophage	forward	DLR59_15935
