# Supplementary material for: Pandemic Vibrio cholerae shuts down site-specific recombination to retain an interbacterial defence mechanism
Source: Nat Commun. 2020 Dec 7;11:6246. doi: 10.1038/s41467-020-20012-7 (PMC7721734; doi:10.1038/s41467-020-20012-7)
Supplement: Supplementary file 7 — Source Data [file 41467_2020_20012_MOESM7_ESM.xlsx]

## Sheet: Figure 4b
Figure 4b
			P2/P3				P1/P4
												Left to right for each primer pair:
												100 bp ladder
												AM-19226
												1154-74
												N16961
												C6706
												A1552
												DL4215
												DL4211
												No Template Control

## Sheet: Figure 4c
Figure 4c
	Strain	Replicate	Time (hr)	ompW	att1	att2		Strain	Replicate	Time (hr)	ompW	att1	att2	att1/ompW	att2/ompW
	AM-19226	1.1	4	281024	235983	5215.43		AM-19226	1	4	289848	238675	5306.1	0.823448	0.0183065
	AM-19226	1.2	4	298673	241367	5396.77		AM-19226	2	4	374708	268468	7446.14	0.716474	0.0198719
	AM-19226	2.1	4	382137	270131	7457.25		AM-19226	3	4	308183	236998	6397.89	0.769015	0.02076
	AM-19226	2.2	4	367278	266806	7435.03		1154-74	1	4	1.30039e+06	1.09153e+06	29292.8	0.839391	0.0225262
	AM-19226	3.1	4	306390	230376	6536.44		1154-74	2	4	1.50699e+06	1.33454e+06	27843.1	0.885564	0.018476
	AM-19226	3.2	4	309976	243619	6259.33		1154-74	3	4	1.14118e+06	1.06602e+06	37093.6	0.934138	0.0325045
	1154-74	1.1	4	1.3255e+06	1.06272e+06	27988.9		N16961	1	4	416950	342175	1597.56	0.820661	0.00383154
	1154-74	1.2	4	1.27527e+06	1.12035e+06	30596.8		N16961	2	4	463017	353140	2053	0.762692	0.00443395
	1154-74	2.1	4	1.4962e+06	1.2801e+06	27747.5		N16961	3	4	433437	256649	2393.16	0.592125	0.00552135
	1154-74	2.2	4	1.51778e+06	1.38897e+06	27938.6		C6706	1	4	275784	257383	1651.57	0.933277	0.00598864
	1154-74	3.1	4	1.21665e+06	1.08653e+06	40414.3		C6706	2	4	275386	240742	1829.25	0.874196	0.0066425
	1154-74	3.2	4	1.06571e+06	1.04551e+06	33772.8		C6706	3	4	377341	338489	1771.14	0.897037	0.00469373
	N16961	1.1	4	406349	338113	1533.92		A1552	1	4	275233	266032	1356.88	0.966569	0.00492994
	N16961	1.2	4	427551	346236	1661.21		A1552	2	4	241582	183522	1207.08	0.759668	0.00499655
	N16961	2.1	4	461793	356915	1926.93		A1552	3	4	217859	140936	998.199	0.646914	0.00458185
	N16961	2.2	4	464241	349364	2179.07		DL4215	1	4	324338	140798	291471	0.434108	0.898662
	N16961	3.1	4	457960	256012	2553.62		DL4215	2	4	368797	156575	312829	0.424557	0.848242
	N16961	3.2	4	408915	257286	2232.71		DL4215	3	4	275835	133279	295457	0.483183	1.07114
	C6706	1.1	4	272207	261033	1718.55		DL4211	1	4	452484	346759	658117	0.766345	1.45445
	C6706	1.2	4	279362	253733	1584.59		DL4211	2	4	518876	438021	1.22758e+06	0.844173	2.36584
	C6706	2.1	4	269950	236842	1847.1		DL4211	3	4	400953	357278	567591	0.891071	1.4156
	C6706	2.2	4	280823	244641	1811.41
	C6706	3.1	4	364640	338545	1858.51
	C6706	3.2	4	390042	338433	1683.76
	A1552	1.1	4	275365	261246	1305.14
	A1552	1.2	4	275102	270818	1408.62
	A1552	2.1	4	247392	198341	1225.46
	A1552	2.2	4	235772	168704	1188.7
	A1552	3.1	4	217702	143816	1024.54
	A1552	3.2	4	218017	138057	971.859
	DL4215	1.1	4	320487	142455	291887
	DL4215	1.2	4	328189	139141	291055
	DL4215	2.1	4	367398	155811	317651
	DL4215	2.2	4	370195	157340	308006
	DL4215	3.1	4	269441	125652	296375
	DL4215	3.2	4	282228	140906	294540
	DL4211	1.1	4	451446	326199	677668
	DL4211	1.2	4	453522	367318	638566
	DL4211	2.1	4	526841	437510	684716
	DL4211	2.2	4	510910	438532	1.77044e+06
	DL4211	3.1	4	380365	346434	575764
	DL4211	3.2	4	421542	368122	559418

## Sheet: Figure 4d
Figure 4d
	Strain	Replicate	Time (hr)	ompW Abs. Quant.	attP Abs. Quant.		Strain	Replicate	Time (hr)	Mean ompW	Mean attP	attP/ompW
	AM-19226	1.1	1	646243	9950.06		AM-19226	1	1	689267	10111.7	0.0146702
	AM-19226	1.2	1	732291	10273.3		AM-19226	2	1	600213	8071.55	0.0134478
	AM-19226	2.1	1	624519	7506		AM-19226	3	1	692878	11506.9	0.0166074
	AM-19226	2.2	1	575908	8637.1		AM-19226	1	2	851804	14255.4	0.0167355
	AM-19226	3.1	1	698563	11384.8		AM-19226	2	2	737588	12230.9	0.0165823
	AM-19226	3.2	1	687193	11629		AM-19226	3	2	763505	14835.4	0.0194307
	AM-19226	1.1	2	865200	13249.1		AM-19226	1	3	715757	53818	0.0751904
	AM-19226	1.2	2	838408	15261.6		AM-19226	2	3	763404	37604.5	0.0492589
	AM-19226	2.1	2	683611	12359		AM-19226	3	3	872147	61924.9	0.0710028
	AM-19226	2.2	2	791566	12102.8		AM-19226	1	4	189911	30573.4	0.160988
	AM-19226	3.1	2	703818	14643.3		AM-19226	2	4	199682	41273	0.206694
	AM-19226	3.2	2	823191	15027.5		AM-19226	3	4	205842	35105.1	0.170544
	AM-19226	1.1	3	666896	53925.3		AM-19226	1	6	186008	34001.7	0.182798
	AM-19226	1.2	3	764617	53710.7		AM-19226	2	6	120321	36549.9	0.303769
	AM-19226	2.1	3	747226	31685		AM-19226	3	6	171898	37278	0.216861
	AM-19226	2.2	3	779582	43523.9
	AM-19226	3.1	3	842092	66755.6
	AM-19226	3.2	3	902201	57094.2
	AM-19226	1.1	4	191582	28819.2
	AM-19226	1.2	4	188239	32327.6
	AM-19226	2.1	4	203917	43884.7
	AM-19226	2.2	4	195446	38661.2
	AM-19226	3.1	4	198127	32538.9
	AM-19226	3.2	4	213557	37671.4
	AM-19226	1.1	6	189608	30050.1
	AM-19226	1.2	6	182407	37953.4
	AM-19226	2.1	6	125105	36262.6
	AM-19226	2.2	6	115537	36837.2
	AM-19226	3.1	6	170400	36247.9
	AM-19226	3.2	6	173396	38308.1
	Strain	Replicate	Time (hr)	ompW Abs. Quant.	attB Abs. Quant.		Strain	Replicate	Time (hr)	Mean ompW	Mean attP	attP/ompW
	AM-19226	1.1	1	510155	10523.9		AM-19226	1	1	506306	10683.6	0.021101
	AM-19226	1.2	1	502457	10843.2		AM-19226	2	1	436611	8651.81	0.0198158
	AM-19226	2.1	1	422843	8797.82		AM-19226	3	1	496172	9109.34	0.0183592
	AM-19226	2.2	1	450380	8505.81		AM-19226	1	2	518269	9415.92	0.018168
	AM-19226	3.1	1	492092	9212.63		AM-19226	2	2	559439	11640.8	0.020808
	AM-19226	3.2	1	500253	9006.05		AM-19226	3	2	573823	9735.27	0.0169656
	AM-19226	1.1	2	498828	9841.1		AM-19226	1	3	522958	11130.3	0.0212833
	AM-19226	1.2	2	537709	8990.74		AM-19226	2	3	532481	10270.6	0.0192882
	AM-19226	2.1	2	531495	11932.3		AM-19226	3	3	659441	12742.2	0.0193228
	AM-19226	2.2	2	587382	11349.3		AM-19226	1	4	129216	2410.16	0.0186522
	AM-19226	3.1	2	526526	8859.2		AM-19226	2	4	145995	2970.99	0.0203499
	AM-19226	3.2	2	621120	10611.3		AM-19226	3	4	147341	2707.25	0.018374
	AM-19226	1.1	3	503118	11338.1		AM-19226	1	6	127505	3047.78	0.0239033
	AM-19226	1.2	3	542798	10922.4		AM-19226	2	6	95234.1	2157.09	0.0226504
	AM-19226	2.1	3	519964	10320.8		AM-19226	3	6	125236	2893.51	0.0231045
	AM-19226	2.2	3	544998	10220.4
	AM-19226	3.1	3	632716	13094.2
	AM-19226	3.2	3	686166	12390.2
	AM-19226	1.1	4	120482	2777.97
	AM-19226	1.2	4	137950	2042.36
	AM-19226	2.1	4	139428	3158.68
	AM-19226	2.2	4	152562	2783.3
	AM-19226	3.1	4	135626	2835.73
	AM-19226	3.2	4	159057	2578.76
	AM-19226	1.1	6	122603	3235.66
	AM-19226	1.2	6	132407	2859.91
	AM-19226	2.1	6	95763	2099.41
	AM-19226	2.2	6	94705.2	2214.78
	AM-19226	3.1	6	125871	2500.34
	AM-19226	3.2	6	124601	3286.69

## Sheet: Figure 4e
Figure 4e
		P2.2/P3.2
											Left to right:
											100 bp ladder
											A1552
											A1552 ∆int
											A1552 ∆IS5
											A1552 ∆int-insH
											DL4215
											No Template Control

## Sheet: Figure 4f
Figure 4f
		P2.2/3.2
											Left to right:
											100 bp ladder
											A1552
											A1552 ∆int
											A1552 ∆int Tn
											A1552 ∆int Tn::intA1552
											A1552 ∆int Tn::intAM-19226
											A1552 ∆int Tn::int1154-74
											AM-19226
											AM-19226 ∆int
											AM-19226 ∆int Tn
											AM-19226 ∆int Tn::intAM-19226
											AM-19226 ∆int Tn::intA1552
											DL4215
											No Template Control

## Sheet: Figure 4g
Figure 4g
			P2.2/P3.2
											Left to right:
											100 bp ladder
											A1552 ; pBAD24 + Arabinose
											A1552 ; pBAD24 + Dextrose
											A1552 ; pBAD24-vefD + Arabinose
											A1552 ; pBAD24-vefD + Dextrose
											A1552 ∆int Tn ; pBAD24 + Arabinose
											A1552 ∆int Tn ; pBAD24 + Dextrose
											A1552 ∆int Tn ; pBAD24-vefD + Arabinose
											A1552 ∆int Tn ; pBAD24-vefD + Dextrose
											A1552 ∆int Tn::intA1552 ; pBAD24 + Arabinose
											A1552 ∆int Tn::intA1552 ; pBAD24 + Dextrose
											A1552 ∆int Tn::intA1552 ; pBAD24-vefD + Arabinose
											A1552 ∆int Tn::intA1552 ; pBAD24-vefD + Dextrose
											A1552 ∆int Tn::intAM-19226 ; pBAD24 + Arabinose
											A1552 ∆int Tn::intAM-19226 ; pBAD24 + Dextrose
											A1552 ∆int Tn::intAM-19226 ; pBAD24-vefD + Arabinose
											A1552 ∆int Tn::intAM-19226 ; pBAD24-vefD + Dextrose
											No Template Control

## Sheet: Figure 5a
Figure 5a
		Arabinose 1	Arabinose 2	Arabinose 3	Dextrose 1	Dextrose 2	Dextrose 3
	Tn	199	199	199	200	200	199
	Tn::intP	199	199	199	199	199	199
	Tn::intE	199	199	199	199	199	199
	EV x Tn	199	199	199	199	199	199
	EV x Tn::intP	199	199	199	199	199	199
	EV x Tn::intE	199	199	400	199	200	199
	WT x Tn	199	199	400	1000	1000	400
	WT x Tn::intP	600	800	600	200	199	200
	WT x Tn::intE	100000	100000	200000	400	1600	199
	KO x Tn	200	199	400	199	199	200
	KO x Tn::intP	400	600	199	400	200	199
	KO x Tn::intE	199	200	600	199	200	199

## Sheet: Figure 5b
Figure 5b
		Arabinose 1	Arabinose 2	Arabinose 3	Dextrose 1	Dextrose 2	Dextrose 3
	Tn	600000000	500000000	1200000000	1600000000	800000000	2200000000
	Tn::intP	1200000000	360000000	1200000000	3600000000	1200000000	1800000000
	Tn::intE	1000000000	600000000	1000000000	2000000000	1400000000	2000000000
	EV x Tn	1200000000	680000000	1200000000	4200000000	620000000	2600000000
	EV x Tn::intP	1200000000	600000000	1200000000	1400000000	440000000	1200000000
	EV x Tn::intE	8000000000	560000000	1400000000	1600000000	1600000000	2200000000
	WT x Tn	640000000	260000000	800000000	2400000000	400000000	1800000000
	WT x Tn::intP	400000000	540000000	600000000	3800000000	1000000000	2000000000
	WT x Tn::intE	1400000000	780000000	1200000000	2600000000	800000000	1200000000
	KO x Tn	800000000	400000000	1200000000	3000000000	1000000000	2200000000
	KO x Tn::intP	400000000	400000000	1200000000	4600000000	800000000	2600000000
	KO x Tn::intE	1400000000	400000000	800000000	5600000000	500000000	1800000000

## Sheet: Figure 5c
Figure 5c
		Arabinose 1	Arabinose 2	Arabinose 3	Dextrose 1	Dextrose 2	Dextrose 3
	Tn	3.32e-07	3.98e-07	1.66e-07	1.25e-07	4e-07	9.05e-08
	Tn::intP	1.66e-07	5.53e-07	1.66e-07	5.53e-08	1.66e-07	1.11e-07
	Tn::intE	1.99e-07	3.32e-07	1.99e-07	9.95e-08	1.42e-07	9.95e-08
	EV x Tn	1.66e-07	2.93e-07	1.66e-07	4.74e-08	3.21e-07	7.65e-08
	EV x Tn::intP	1.66e-07	3.32e-07	1.66e-07	1.42e-07	4.52e-07	1.66e-07
	EV x Tn::intE	2.49e-08	3.55e-07	2.86e-07	1.24e-07	1.25e-07	9.05e-08
	WT x Tn	3.11e-07	7.65e-07	5e-07	4.17e-07	2.5e-06	2.22e-07
	WT x Tn::intP	1.5e-06	1.48e-06	1e-06	5.26e-08	1.99e-07	1e-07
	WT x Tn::intE	7.14e-05	0.000128	0.000167	1.54e-07	2.49e-07	1.66e-07
	KO x Tn	2.5e-07	4.98e-07	3.3e-07	6.63e-08	1.99e-07	9.09e-07
	KO x Tn::intP	1e-06	1.5e-06	1.66e-07	8.7e-08	2.49e-07	7.65e-08
	KO x Tn::intE	1.42e-07	5e-07	7.5e-07	3.55e-08	4e-07	1.11e-07

## Sheet: Figure 5d
Figure 5d
		P1/P4
											Left to right:
											1 kb ladder
											A1552 ∆Aux3::pKNOCK-attPWT Tn::intE Cointegrate 1
											A1552 ∆Aux3::pKNOCK-attPWT Tn::intE Cointegrate 2
											A1552 ∆Aux3::pKNOCK-attPWT Tn::intE Cointegrate 3
											A1552 ∆Aux3::pKNOCK-attPWT Tn::intE Cointegrate 4
											A1552 ∆Aux3::pKNOCK-attPWT Tn::intE Cointegrate 5
											A1552 ∆Aux3::pKNOCK-attPWT Tn::intE Cointegrate 6
											A1552 ∆Aux3::pKNOCK-attPWT Tn::intE Cointegrate 7
											A1552 ∆Aux3::pKNOCK-attPWT Tn::intE Cointegrate 8
											A1552 ∆Aux3::pKNOCK-attPWT Tn::intE Cointegrate 9
											A1552 ∆Aux3::pKNOCK-attPWT Tn::intE Cointegrate 10
											A1552 ∆Aux3 Tn::intE
											No Template Control

[truncated: 5 more sheets: Supplementary Fig. 6c, Supplementary Fig. 6d, Supplementary Fig. 8c, Supplementary Fig. 8d, Supplementary Fig. 8e]
